# Supplementary material for: Coordinated adaptation of Staphylococcus aureus to calprotectin-dependent metal sequestration
Source: mBio. 2024 Jun 26;15(7):e01389-24. doi: 10.1128/mbio.01389-24 (PMC11253595; doi:10.1128/mbio.01389-24)
Supplement: Supplemental tables — Tables S1 to S11. [file mbio.01389-24-s0003.xlsx]

## Sheet: Table S1
Table S1: Genes differentially expressed in response to WTCP compared to vehicle
Name WT CP	old_locus_tag	product	Fold change	P-value	COGs
deoA	NWMN_2040	pyrimidine-nucleoside phosphorylase	-3.00344	0	#N/A
fecD	NWMN_2076	iron-dicitrate ABC transporter permease	10.0671	0	#N/A
hisZ	NWMN_2578	ATP phosphoribosyltransferase regulatory subunit	4.10254	0	#N/A
NWMN_RS00030	NWMN_0005	DNA gyrase subunit A	-2.26465	0	L
NWMN_RS00040	NWMN_0007	histidine ammonia-lyase	-2.89612	0	E
NWMN_RS00045	NWMN_0008	serine--tRNA ligase	-2.11339	0	J
NWMN_RS00085	NWMN_0016	adenylosuccinate synthetase	-32.4551	0	F
NWMN_RS00115	NWMN_0020	hypothetical protein	2.02765	0	S
NWMN_RS00120	NWMN_0021	MBL fold metallo-hydrolase	3.34111	0	S
NWMN_RS00150	NWMN_0025	tRNA-dihydrouridine synthase	2.55503	0	#N/A
NWMN_RS00160	NWMN_0026	sulfite exporter TauE/SafE family protein	2.55522	0	S
NWMN_RS00165		metal-sensitive transcriptional regulator	3.02061	7.33e-08	S
NWMN_RS00175	NWMN_0028	MBL fold metallo-hydrolase	2.18117	0	P
NWMN_RS00180	NWMN_0029	NAD(P)/FAD-dependent oxidoreductase	-2.57021	0	S
NWMN_RS00200	NWMN_0031	transcriptional regulator	-2.63371	3.09e-14	K
NWMN_RS00225	NWMN_0037	LysR family transcriptional regulator	3.31918	1.67e-15	K
NWMN_RS00230	NWMN_0038	hypothetical protein	2.48605	0	#N/A
NWMN_RS00275	NWMN_0047	amidohydrolase	-6.92863	0	E
NWMN_RS00280	NWMN_0048	MFS transporter	-6.13854	0	EGP
NWMN_RS00305	NWMN_0053	DUF1648 domain-containing protein	-3.02206	0	S
NWMN_RS00325	NWMN_0057	staphyloferrin B ABC transporter permease subunit SirC	3.8974	0	P
NWMN_RS00330	NWMN_0058	staphyloferrin B ABC transporter permease subunit SirB	38.8671	0	P
NWMN_RS00335	NWMN_0059	staphyloferrin B ABC transporter substrate-binding protein SirA	76.1481	0	P
NWMN_RS00340	NWMN_0060	2,3-diaminopropionate biosynthesis protein SbnA	187.914	0	E
NWMN_RS00345	NWMN_0061	2,3-diaminopropionate biosynthesis protein SbnB	81.9659	0	E
NWMN_RS00350	NWMN_0062	staphyloferrin B biosynthesis protein SbnC	74.7243	0	Q
NWMN_RS00355	NWMN_0063	staphyloferrin B export MFS transporter	81.4042	0	EGP
NWMN_RS00360	NWMN_0064	staphyloferrin B biosynthesis enzyme SbnE	77.9985	0	Q
NWMN_RS00365	NWMN_0065	staphyloferrin B biosynthesis protein SbnF	62.1022	0	Q
NWMN_RS00370	NWMN_0066	staphyloferrin B biosynthesis citrate synthase SbnG	53.0733	0	G
NWMN_RS00375	NWMN_0067	staphyloferrin B biosynthesis decarboxylase SbnH	45.9252	0	E
NWMN_RS00380	NWMN_0068	bifunctional transcriptional regulator/O-phospho-L-serine synthase SbnI	41.6817	0	K
NWMN_RS00400	NWMN_0071	diacetyl reductase ((S)-acetoin forming)	-6.06288	0	IQ
NWMN_RS00435	NWMN_0077	Superoxide dismutase [Mn/Fe] 2	6.11304	0	C
NWMN_RS00440	NWMN_0078	cell-wall-anchored protein SasD	-3.97401	0	#N/A
NWMN_RS00455	NWMN_0080	purine-nucleoside phosphorylase	5.29987	0	F
NWMN_RS00465	NWMN_0082	2-deoxyribose-5-phosphate aldolase	-2.46772	0	F
NWMN_RS00470	NWMN_0083	phosphopentomutase	-3.07574	0	G
NWMN_RS00495	NWMN_0087	hypothetical protein	2.49411	1.89e-15	S
NWMN_RS00530	NWMN_0094	bifunctional acetaldehyde-CoA/alcohol dehydrogenase	-2.67227	1.11e-16	C
NWMN_RS00540	NWMN_0096	tyrosine-protein kinase	2.02988	3.91e-09	D
NWMN_RS00545	NWMN_0097	tyrosine-protein phosphatase	2.45944	9.39e-13	GM
NWMN_RS00550	NWMN_0098	polysaccharide biosynthesis protein	2.37505	9.15e-14	GM
NWMN_RS00555	NWMN_0099	NAD-dependent epimerase/dehydratase family protein	2.64863	1.71e-13	M
NWMN_RS00615	NWMN_0111	staphylobilin-forming heme oxygenase IsdI	14.5559	0	C
NWMN_RS00620	NWMN_0112	DUF454 domain-containing protein	19.9729	0	S
NWMN_RS00630	NWMN_0114	cation transporter	-3.89148	0	P
NWMN_RS00640	NWMN_0115	DUF4242 domain-containing protein	2.63712	4.44e-16	S
NWMN_RS00665	NWMN_0120	DUF2294 domain-containing protein	5.4129	0	S
NWMN_RS00670	NWMN_0121	NAD-dependent formate dehydrogenase	2.68039	0	C
NWMN_RS00675	NWMN_0122	MFS transporter	12.9825	0	EGP
NWMN_RS00680	NWMN_0123	non-ribosomal peptide synthetase	6.91888	0	Q
NWMN_RS00685	NWMN_0124	4'-phosphopantetheinyl transferase	5.86703	0	H
NWMN_RS00690	NWMN_0125	DUF1440 domain-containing protein	-4.71128	0	S
NWMN_RS00695	NWMN_0126	acetylglutamate kinase	2.47403	0	E
NWMN_RS00700	NWMN_0127	bifunctional glutamate N-acetyltransferase/amino-acid N-acetyltransferase	2.47434	0	E
NWMN_RS00705	NWMN_0128	N-acetyl-gamma-glutamyl-phosphate reductase	2.22151	0	E
NWMN_RS00735	NWMN_0133	PTS glucose EIICBA component	-10.5858	0	G
NWMN_RS00750	NWMN_0136	permease	-2.03997	2.78e-15	G
NWMN_RS00770	NWMN_0140	hypothetical protein	-3.14444	0	-
NWMN_RS00775	NWMN_0141	hypothetical protein	-2.97228	0	-
NWMN_RS00780	NWMN_0142	RES domain-containing protein	-2.4026	0	#N/A
NWMN_RS00785	NWMN_0143	ABC transporter ATP-binding protein	4.15441	0	P
NWMN_RS00820	NWMN_0150	M23 family peptidase	14.3856	0	M
NWMN_RS00865	NWMN_0158	hexose-6-phosphate:phosphate antiporter	-5.33615	0	G
NWMN_RS00885	NWMN_0162	formate acetyltransferase	-2.64628	0	C
NWMN_RS00890	NWMN_0163	pyruvate formate-lyase-activating enzyme	-3.7099	0	H
NWMN_RS00900	NWMN_0164	glycerophosphoryl diester phosphodiesterase	2.98351	0	C
NWMN_RS00950	NWMN_0172	PrsW family intramembrane metalloprotease	2.08936	0	S
NWMN_RS00965		hypothetical protein	-3.42149	0	-
NWMN_RS00970	NWMN_0175	nitric oxide dioxygenase	-3.58093	0	C
NWMN_RS00980	NWMN_0176	L-lactate dehydrogenase	-5.77444	0	C
NWMN_RS00985		hypothetical protein	-3.61864	1.11e-15	#N/A
NWMN_RS00995	NWMN_0178	nucleoside hydrolase	2.12136	0	F
NWMN_RS01040	NWMN_0185	2-C-methyl-D-erythritol 4-phosphate cytidylyltransferase	-2.00671	0	I
NWMN_RS01060	NWMN_0189	2-C-methyl-D-erythritol 4-phosphate cytidylyltransferase	2.09408	0	I
NWMN_RS01065	NWMN_0190	ribitol-5-phosphate dehydrogenase	2.20475	0	E
NWMN_RS01070	NWMN_0191	hypothetical protein	2.94493	0	M
NWMN_RS01075	NWMN_0192	glycosyltransferase family 2 protein	2.95579	0	M
NWMN_RS01080	NWMN_0193	iron-sulfur cluster repair di-iron protein ScdA	-4.1654	0	D
NWMN_RS01085	NWMN_0194	sensor histidine kinase	3.47177	0	#N/A
NWMN_RS01090	NWMN_0195	DNA-binding response regulator	3.82734	0	K
NWMN_RS01110	NWMN_0199	hypothetical protein	2.71011	0	G
NWMN_RS01115	NWMN_0200	6-phospho-beta-glucosidase	2.53313	0	G
NWMN_RS01125	NWMN_0201	class I SAM-dependent methyltransferase	7.97866	0	Q
NWMN_RS01165	NWMN_0207	transposase	15.3124	0	#N/A
NWMN_RS01170	NWMN_0208	MFS transporter	12.9497	0	P
NWMN_RS01175	NWMN_0209	linear amide C-N hydrolase	2.69588	0	M
NWMN_RS01180		glycine-glycine endopeptidase LytM	4.68299	0	M
NWMN_RS01210	NWMN_0217	DUF5080 family protein	5.83873	0	S
NWMN_RS01215	NWMN_0218	CHAP domain-containing protein	3.82547	0	S
NWMN_RS01220	NWMN_0219	WXG100 family type VII secretion effector EsxA	2.69806	0	S
NWMN_RS01225	NWMN_0220	type VII secretion protein EsaA	4.43889	0	V
NWMN_RS01260	NWMN_0226	DUF5081 family protein	2.38138	3.71e-13	#N/A
NWMN_RS01265	NWMN_0227	hypothetical protein	2.16077	1.4e-07	#N/A
NWMN_RS01280	NWMN_0230	DUF5079 family protein	-6.32556	0	#N/A
NWMN_RS01285	NWMN_0231	DUF5080 family protein	-2.23432	3.94e-14	#N/A
NWMN_RS01360	NWMN_0246	DUF4064 domain-containing protein	-2.30613	0	S
NWMN_RS01365	NWMN_0247	formate/nitrite transporter	-3.77682	0	P
NWMN_RS01375	NWMN_0249	5'-nucleotidase, lipoprotein e(P4) family	5.59034	0	S
NWMN_RS01385	NWMN_0250	peptide ABC transporter permease	-3.49443	0	V
NWMN_RS01390	NWMN_0251	ABC transporter ATP-binding protein	-4.56342	0	V
NWMN_RS01455		hypothetical protein	-2.66791	2.22e-16	#N/A
NWMN_RS01470		XRE family transcriptional regulator	2.65593	2.13e-12	K
NWMN_RS01475		transcriptional regulator	-2.66135	2.54e-13	#N/A
NWMN_RS01485	NWMN_0267	hypothetical protein	-2.17275	1.05e-14	-
NWMN_RS01490	NWMN_0268	antirepressor	-3.56869	0	S
NWMN_RS01535	NWMN_0274	DUF4393 domain-containing protein	-2.69263	0	S
NWMN_RS01650	NWMN_0288	terminase	-8.97833	0	L
NWMN_RS01655	NWMN_0289	PBSX family phage terminase large subunit	-8.05957	0	S
NWMN_RS01660	NWMN_0290	phage portal protein	-4.8244	0	S
NWMN_RS01665	NWMN_0291	phage head morphogenesis protein	-5.11192	0	S
NWMN_RS01670		hypothetical protein	-5.58077	0	#N/A
NWMN_RS01675	NWMN_0293	DUF4355 domain-containing protein	-19.6273	0	S
NWMN_RS01680	NWMN_0294	phage major capsid protein	-18.6328	0	S
NWMN_RS01685	NWMN_0295	hypothetical protein	-16.5826	0	-
NWMN_RS01690	NWMN_0296	phage head-tail adapter protein	-15.9637	0	-
NWMN_RS01695	NWMN_0297	HK97 gp10 family phage protein	-18.5699	0	S
NWMN_RS01700	NWMN_0298	DUF3168 domain-containing protein	-18.4256	0	S
NWMN_RS01705	NWMN_0299	tail protein	-18.551	0	N
NWMN_RS01710	NWMN_0300	hypothetical protein	-16.6194	0	S
NWMN_RS01715		hypothetical protein	-18.5422	0	-
NWMN_RS01720	NWMN_0302	terminase	-8.06799	0	-
NWMN_RS01725	NWMN_0303	phage tail protein	-9.58588	0	S
NWMN_RS01730	NWMN_0304	peptidase	-9.7477	0	E
NWMN_RS01735	NWMN_0305	hypothetical protein	-9.80881	0	-
NWMN_RS01740	NWMN_0306	phage baseplate upper protein	-3.22154	0	S
NWMN_RS01765	NWMN_0310	DUF2479 domain-containing protein	-2.59819	0	S
NWMN_RS01770	NWMN_0311	hypothetical protein	-2.13246	4.51e-11	#N/A
NWMN_RS01780	NWMN_0313	CHAP domain-containing protein	-2.19975	0	M
NWMN_RS01830	NWMN_0321	aldehyde reductase	-7.17865	0	M
NWMN_RS01850	NWMN_0325	PRD domain-containing protein	-2.57141	0	G
NWMN_RS01865	NWMN_0328	hypothetical protein	2.34079	3.23e-09	S
NWMN_RS01890	NWMN_0333	YeiH family protein	2.8918	0	S
NWMN_RS01910	NWMN_0337	deferrochelatase/peroxidase EfeB	2.34245	2.46e-12	P
NWMN_RS01915	NWMN_0338	iron permease FTR1 family protein	2.91716	0	#N/A
NWMN_RS01920	NWMN_0339	twin-arginine translocase subunit TatC	3.27043	0	U
NWMN_RS01925	NWMN_0340	twin-arginine translocase TatA/TatE family subunit	2.72749	0	U
NWMN_RS01930	NWMN_0341	DUF1398 domain-containing protein	3.10259	0	S
NWMN_RS01935		transcriptional regulator	-2.27509	2.12e-11	K
NWMN_RS01940	NWMN_0342	DUF3169 family protein	-2.02174	0	S
NWMN_RS01955	NWMN_0345	hypothetical protein	3.44348	0	S
NWMN_RS01965	NWMN_0346	acetyl-CoA acyltransferase	-8.46495	0	I
NWMN_RS02050	NWMN_0362	toxin	2.42079	0	S
NWMN_RS02060	NWMN_0364	peptidase	-7.51719	0	S
NWMN_RS02070	NWMN_0366	GlsB/YeaQ/YmgE family stress response membrane protein	-5.25761	0	S
NWMN_RS02095	NWMN_0370	hypothetical protein	2.37054	0	#N/A
NWMN_RS02105	NWMN_0372	alkyl hydroperoxide reductase subunit C	2.28475	0	O
NWMN_RS02115	NWMN_0374	L-cystine transporter	2.51548	0	U
NWMN_RS02130	NWMN_0376	hypothetical protein	2.03993	0	-
NWMN_RS02135	NWMN_0377	hypothetical protein	-3.22153	0	S
NWMN_RS02140	NWMN_0378	xanthine phosphoribosyltransferase	7.88144	0	F
NWMN_RS02145	NWMN_0379	purine permease	5.52006	0	F
NWMN_RS02150	NWMN_0380	IMP dehydrogenase	3.44664	0	F
NWMN_RS02155	NWMN_0381	GMP synthase (glutamine-hydrolyzing)	3.78519	0	F
NWMN_RS02190	NWMN_0388	superantigen-like protein SSL1	3.06273	0	S
NWMN_RS02195	NWMN_0389	superantigen-like protein SSL2	10.1395	0	S
NWMN_RS02230	NWMN_0394	superantigen-like protein SSL7	3.01204	0	S
NWMN_RS02235	NWMN_0395	superantigen-like protein SSL8	2.69987	0	S
NWMN_RS02240	NWMN_0396	superantigen-like protein SSL9	6.95934	0	S
NWMN_RS02245	NWMN_0397	superantigen-like protein SSL10	3.46	0	S
NWMN_RS02270	NWMN_0401	FKLRK protein	-2.66083	0	-
NWMN_RS02320	NWMN_0411	tandem-type lipoprotein Lpl9	-2.23438	8.1e-15	M
NWMN_RS02350	NWMN_0417	GTP-binding protein	2.36433	0	S
NWMN_RS02360	NWMN_0418	NADH dehydrogenase subunit 5	-7.32229	0	CP
NWMN_RS02365	NWMN_0419	DUF2309 family protein	-5.18111	0	S
NWMN_RS02370	NWMN_0420	DUF2294 domain-containing protein	-3.09333	0	S
NWMN_RS02395	NWMN_0423	sodium-dependent transporter	10.6651	0	S
NWMN_RS02400	NWMN_0424	cysteine synthase family protein	5.37206	0	E
NWMN_RS02405	NWMN_0425	bifunctional cystathionine gamma-lyase/homocysteine desulfhydrase	3.98067	0	E
NWMN_RS02425	NWMN_0429	N-acetylmuramoyl-L-alanine amidase	2.71905	0	M
NWMN_RS02445	NWMN_0433	YibE/F family protein	3.19015	0	S
NWMN_RS02450	NWMN_0434	YibE/F family protein	3.67074	0	S
NWMN_RS02455	NWMN_0435	LysR family transcriptional regulator	2.51547	9.65e-14	K
NWMN_RS02610	NWMN_0457	hypothetical protein	3.1232	0	S
NWMN_RS02615	NWMN_0458	4-diphosphocytidyl-2C-methyl-D-erythritol kinase	4.56646	0	I
NWMN_RS02620	NWMN_0459	pur operon repressor	2.52761	0	F
NWMN_RS02630	NWMN_0461	stage V sporulation protein G	-2.17396	5.55e-16	D
NWMN_RS02640	NWMN_0462	bifunctional N-acetylglucosamine-1-phosphate uridyltransferase/glucosamine-1-phosphate acetyltransferase	-2.7235	0	M
NWMN_RS02645	NWMN_0463	ribose-phosphate pyrophosphokinase	-2.28664	0	F
NWMN_RS02650		hypothetical protein	-2.29794	1.03e-05	#N/A
NWMN_RS02660	NWMN_0465	peptidyl-tRNA hydrolase	3.81933	0	J
NWMN_RS02665	NWMN_0466	transcription-repair coupling factor	3.3976	0	L
NWMN_RS02670	NWMN_0467	polysaccharide biosynthesis protein	3.27856	0	S
NWMN_RS02675	NWMN_0468	nucleotide pyrophosphohydrolase	3.29024	0	S
NWMN_RS02680		RNA-binding S4 domain-containing protein	2.84765	0	J
NWMN_RS02685	NWMN_0469	septum formation initiator family protein	2.42161	0	D
NWMN_RS02690	NWMN_0470	RNA-binding protein S1	2.27511	0	J
NWMN_RS02710	NWMN_0474	redox-regulated molecular chaperone Hsp33	2.11642	0	O
NWMN_RS02830	NWMN_0484	transcriptional regulator CtsR	-2.08783	0	K
NWMN_RS02845	NWMN_0487	ATP-dependent Clp protease ATP-binding subunit ClpC	-2.02584	0	O
NWMN_RS02855	NWMN_0488	DNA repair protein RadA	2.25884	0	O
NWMN_RS02860	NWMN_0489	PIN/TRAM domain-containing protein	2.41277	0	#N/A
NWMN_RS02920	NWMN_0501	50S ribosomal protein L10	-3.24259	0	J
NWMN_RS02925	NWMN_0502	50S ribosomal protein L7/L12	-3.56913	0	J
NWMN_RS02930	NWMN_0503	class I SAM-dependent methyltransferase	-2.74956	0	J
NWMN_RS02945	NWMN_0506	50S ribosomal protein L7ae-like protein	-4.52831	0	J
NWMN_RS02955	NWMN_0508	30S ribosomal protein S7	-2.1195	0	J
NWMN_RS02960	NWMN_0509	elongation factor G	-2.03452	0	J
NWMN_RS02965	NWMN_0510	elongation factor Tu	-2.15245	0	J
NWMN_RS02990	NWMN_0515	UDP-glucose 4-epimerase	-2.13807	0	M
NWMN_RS02995	NWMN_0516	branched chain amino acid aminotransferase	-2.17391	0	E
NWMN_RS03005	NWMN_0518	deoxynucleoside kinase	4.18466	0	F
NWMN_RS03010	NWMN_0519	deoxynucleoside kinase	8.70169	0	F
NWMN_RS03015	NWMN_0520	tRNA-specific adenosine deaminase	4.10821	0	FJ
NWMN_RS03020	NWMN_0521	Cof-type HAD-IIB family hydrolase	2.1644	0	S
NWMN_RS03030	NWMN_0523	serine-aspartate repeat-containing protein C	3.57673	0	M
NWMN_RS03055	NWMN_0529	GTP cyclohydrolase I FolE2	2.68598	0	S
NWMN_RS03060	NWMN_0530	bacillithiol biosynthesis deacetylase BshB2	2.70131	0	S
NWMN_RS03065	NWMN_0531	DUF1806 family protein	2.68022	0	S
NWMN_RS03075	NWMN_0533	3-hexulose-6-phosphate synthase	-2.75411	0	G
NWMN_RS03080	NWMN_0534	6-phospho-3-hexuloisomerase	-3.08403	0	M
NWMN_RS03085	NWMN_0535	HAD family hydrolase	4.74955	0	S
NWMN_RS03115	NWMN_0542	protein VraX	-6.26443	0	S
NWMN_RS03140	NWMN_0547	APC family permease	-2.50207	2.22e-16	E
NWMN_RS03160	NWMN_0551	phosphate acetyltransferase	-2.73139	0	C
NWMN_RS03165	NWMN_0552	lipoate--protein ligase family protein	-2.50181	0	#N/A
NWMN_RS03170	NWMN_0553	mevalonate kinase	-5.26521	0	I
NWMN_RS03175	NWMN_0554	diphosphomevalonate decarboxylase	-7.93168	0	I
NWMN_RS03180	NWMN_0555	phosphomevalonate kinase	-8.96438	0	I
NWMN_RS03195	NWMN_0558	Rrf2 family transcriptional regulator	2.09184	1.08e-07	K
NWMN_RS03220	NWMN_0562	DUF443 family protein	2.08555	0	#N/A
NWMN_RS03225	NWMN_0563	DUF443 domain-containing protein	2.43176	1.67e-15	S
NWMN_RS03235	NWMN_0564	DUF443 family protein	2.38764	0	S
NWMN_RS03240	NWMN_0565	DUF443 domain-containing protein	2.20521	2.7e-14	S
NWMN_RS03245	NWMN_0566	DUF443 family protein	2.41141	7.11e-15	S
NWMN_RS03250	NWMN_0567	DUF443 domain-containing protein	3.53182	1.11e-16	S
NWMN_RS03255		hypothetical protein	2.6243	1.11e-16	#N/A
NWMN_RS03260	NWMN_0570	DUF443 domain-containing protein	2.39636	0	S
NWMN_RS03285	NWMN_0574	GNAT family N-acetyltransferase	2.72768	0	K
NWMN_RS03300	NWMN_0577	zinc-dependent alcohol dehydrogenase	-3.22942	0	C
NWMN_RS03310	NWMN_0578	DUF1934 family protein	2.5906	2.33e-13	#N/A
NWMN_RS03325	NWMN_0581	ABC transporter substrate-binding protein	3.92985	0	#N/A
NWMN_RS03330	NWMN_0582	iron ABC transporter permease	2.26856	0	P
NWMN_RS03345	NWMN_0585	hypothetical protein	-2.49328	3.33e-16	-
NWMN_RS03355	NWMN_0587	alpha/beta hydrolase	-9.53958	0	I
NWMN_RS03360	NWMN_0588	transcriptional regulator	-3.42101	0	K
NWMN_RS03385	NWMN_0593	cation:proton antiporter	-2.67074	0	P
NWMN_RS03390	NWMN_0594	Na(+)/H(+) antiporter subunit B	-2.7182	1.33e-15	P
NWMN_RS03395	NWMN_0595	cation:proton antiporter	-2.21291	1.5e-09	P
NWMN_RS03425	NWMN_0601	metal ABC transporter substrate-binding protein	3.80249	0	P
NWMN_RS03430	NWMN_0602	metal ABC transporter permease	4.7203	0	P
NWMN_RS03435	NWMN_0603	metal ABC transporter ATP-binding protein	8.06323	0	P
NWMN_RS03440	NWMN_0604	metal-dependent transcriptional regulator	2.68525	0	K
NWMN_RS03445		hypothetical protein	2.6722	0	#N/A
NWMN_RS03450	NWMN_0606	N-acetylmannosaminyltransferase	5.69798	0	M
NWMN_RS03475	NWMN_0611	glycerol-3-phosphate cytidylyltransferase	-2.10685	1.12e-11	IM
NWMN_RS03485	NWMN_0613	ABC transporter ATP-binding protein	3.03152	0	V
NWMN_RS03505	NWMN_0616	ABC transporter ATP-binding protein	11.6265	0	HP
NWMN_RS03510	NWMN_0617	iron ABC transporter permease	13.9157	0	P
NWMN_RS03515	NWMN_0618	iron ABC transporter permease	11.2927	0	P
NWMN_RS03520	NWMN_0619	dihydroxyacetone kinase subunit DhaK	-2.79076	0	G
NWMN_RS03525	NWMN_0620	dihydroxyacetone kinase subunit L	-2.4483	0	S
NWMN_RS03530	NWMN_0621	PTS-dependent dihydroxyacetone kinase phosphotransferase subunit DhaM	-2.09603	7.01e-14	S
NWMN_RS03540	NWMN_0623	membrane protein	2.60772	0	S
NWMN_RS03545	NWMN_0624	alpha/beta hydrolase	11.2043	0	I
NWMN_RS03550		hypothetical protein	14.386	0	#N/A
NWMN_RS03555	NWMN_0625	hypothetical protein	5.27965	0	-
NWMN_RS03565	NWMN_0627	NAD(P)-dependent oxidoreductase	2.42802	0	GM
NWMN_RS03580	NWMN_0630	ABC transporter ATP-binding protein	3.45134	0	V
NWMN_RS03585	NWMN_0631	ABC transporter permease	4.96185	0	V
NWMN_RS03595	NWMN_0633	inorganic phosphate transporter	-2.07536	0	P
NWMN_RS03610	NWMN_0636	AraC family transcriptional regulator	3.16921	0	K
NWMN_RS03615	NWMN_0637	MarR family transcriptional regulator	2.02398	3.92e-09	#N/A
NWMN_RS03675	NWMN_0647	hypothetical protein	-2.52851	0	-
NWMN_RS03685	NWMN_0649	TIGR00730 family Rossman fold protein	-4.13025	0	S
NWMN_RS03690	NWMN_0650	YaiI/YqxD family protein	-3.90768	0	S
NWMN_RS03695	NWMN_0651	hypothetical protein	-4.24018	0	-
NWMN_RS03715	NWMN_0655	MarR family transcriptional regulator	2.02402	1.31e-12	K
NWMN_RS03725	NWMN_0657	aldo/keto reductase family oxidoreductase	2.5567	0	S
NWMN_RS03730	NWMN_0658	hypothetical protein	2.34319	0	-
NWMN_RS03735	NWMN_0659	DASS family sodium-coupled anion symporter	-2.68954	0	P
NWMN_RS03740	NWMN_0660	deoxyribodipyrimidine photo-lyase	-2.67505	0	L
NWMN_RS03745	NWMN_0661	hypothetical protein	2.00884	0	#N/A
NWMN_RS03760	NWMN_0664	multidrug efflux MFS transporter NorA	-2.58281	0	EGP
NWMN_RS03765	NWMN_0665	hypothetical protein	6.00682	0	-
NWMN_RS03775	NWMN_0667	DeoR/GlpR transcriptional regulator	-9.8566	0	K
NWMN_RS03780	NWMN_0668	1-phosphofructokinase	-9.21277	0	H
NWMN_RS03785	NWMN_0669	PTS fructose transporter subunit IIC	-7.23884	0	G
NWMN_RS03795	NWMN_0670	N-acetylglucosamine-6-phosphate deacetylase	-2.02828	0	G
NWMN_RS03805	NWMN_0672	aldo/keto reductase	-4.01677	0	S
NWMN_RS03810	NWMN_0673	glycosyltransferase	-4.114	0	M
NWMN_RS03835	NWMN_0678	hypothetical protein	2.85026	0	-
NWMN_RS03840	NWMN_0679	7-carboxy-7-deazaguanine synthase QueE	2.77418	0	H
NWMN_RS03845	NWMN_0680	6-carboxytetrahydropterin synthase QueD	3.05574	0	H
NWMN_RS03850	NWMN_0681	7-cyano-7-deazaguanine synthase QueC	3.7034	0	F
NWMN_RS03855	NWMN_0682	aminodeoxychorismate/anthranilate synthase component II	3.2218	0	EH
NWMN_RS03860	NWMN_0683	anthranilate synthase component I family protein	2.15676	0	EH
NWMN_RS03865	NWMN_0684	aminodeoxychorismate lyase	2.46859	0	EH
NWMN_RS03870		hypothetical protein	2.7646	0	#N/A
NWMN_RS03875	NWMN_0685	allophanate hydrolase	2.51245	0	E
NWMN_RS03880	NWMN_0686	biotin-dependent carboxyltransferase family protein	2.70128	0	E
NWMN_RS03885	NWMN_0687	lipoteichoic acid synthase	2.4724	0	M
NWMN_RS03900	NWMN_0689	DNA helicase RecQ	2.45546	0	L
NWMN_RS03955	NWMN_0699	protein NrdI	5.89441	0	F
NWMN_RS03960	NWMN_0700	class 1b ribonucleoside-diphosphate reductase subunit alpha	6.90744	0	F
NWMN_RS03965	NWMN_0701	class 1b ribonucleoside-diphosphate reductase subunit beta	9.30046	0	F
NWMN_RS03980	NWMN_0702	ABC transporter permease	8.14684	0	P
NWMN_RS03985	NWMN_0703	iron ABC transporter permease	6.72344	0	P
NWMN_RS03990	NWMN_0704	ATP-binding cassette domain-containing protein	5.73224	0	P
NWMN_RS04010	NWMN_0708	GrpB family protein	3.48091	0	S
NWMN_RS04025	NWMN_0711	glycerate kinase	-2.69553	0	G
NWMN_RS04075	NWMN_0721	ribosomal subunit interface protein	-3.86267	0	J
NWMN_RS04105	NWMN_0725	HD domain-containing protein	4.582	0	S
NWMN_RS04110		DUF2198 family protein	6.98733	0	S
NWMN_RS04115	NWMN_0726	excinuclease ABC subunit UvrB	-2.56436	0	L
NWMN_RS04120	NWMN_0727	excinuclease ABC subunit A	-2.37385	0	L
NWMN_RS04160	NWMN_0734	YvcK family protein	-2.61469	0	S
NWMN_RS04165	NWMN_0735	sporulation regulator WhiA	-2.12107	0	K
NWMN_RS04175	NWMN_0736	ATP-dependent Clp protease proteolytic subunit	-2.81903	0	OU
NWMN_RS04180	NWMN_0737	epimerase	-3.81927	0	S
NWMN_RS04190	NWMN_0740	sugar-binding transcriptional regulator	-2.98106	0	K
NWMN_RS04195	NWMN_0741	aldehyde dehydrogenase	-5.9301	0	G
NWMN_RS04200	NWMN_0742	phosphoglycerate kinase	-8.84192	0	F
NWMN_RS04205	NWMN_0743	triose-phosphate isomerase	-9.88719	0	G
NWMN_RS04210	NWMN_0744	2,3-bisphosphoglycerate-independent phosphoglycerate mutase	-9.69559	0	G
NWMN_RS04215	NWMN_0745	enolase	-6.70791	0	G
NWMN_RS04240	NWMN_0750	SsrA-binding protein	-2.01911	2.22e-16	O
NWMN_RS04275	NWMN_0755	N-acetyltransferase	-3.65829	0	S
NWMN_RS04280	NWMN_0756	MSCRAMM family adhesin clumping factor ClfA	-4.62468	0	Q
NWMN_RS04285	NWMN_0757	coagulase	-2.74914	0	S
NWMN_RS04295	NWMN_0759	hypothetical protein	-18.4197	0	S
NWMN_RS04300	NWMN_0760	thermonuclease	14.2993	0	L
NWMN_RS04320	NWMN_0764	hypothetical protein	5.36218	0	-
NWMN_RS04335	NWMN_0766	hypothetical protein	-5.85993	0	S
NWMN_RS04340	NWMN_0767	hypothetical protein	-6.9505	0	-
NWMN_RS04345	NWMN_0768	histidine phosphatase family protein	2.46456	0	#N/A
NWMN_RS04350	NWMN_0769	amino acid transporter	5.39754	0	S
NWMN_RS04360	NWMN_0771	organic hydroperoxide reductase OsmC/OhrA	-9.38147	0	O
NWMN_RS04370	NWMN_0773	nitroreductase	3.30003	0	C
NWMN_RS04385	NWMN_0776	glycine cleavage system protein H	-2.68915	0	E
NWMN_RS04395	NWMN_0777	DUF1963 domain-containing protein	-6.76106	0	S
NWMN_RS04405	NWMN_0778	topiosmerase	-3.44092	0	L
NWMN_RS04410	NWMN_0779	thioredoxin	-2.84801	0	CO
NWMN_RS04415	NWMN_0780	methionine import ATP-binding protein MetN 2	5.76636	0	P
NWMN_RS04420	NWMN_0781	ABC transporter permease	5.78393	0	P
NWMN_RS04425	NWMN_0782	MetQ/NlpA family ABC transporter substrate-binding protein	6.03346	0	M
NWMN_RS04430	NWMN_0783	CsbD family protein	-3.5352	0	S
NWMN_RS04435	NWMN_0784	DUF368 domain-containing protein	-2.18645	0	S
NWMN_RS04445	NWMN_0786	Fe-S cluster assembly protein SufD	-2.19469	0	O
NWMN_RS04450	NWMN_0787	cysteine desulfurase	-2.09139	0	E
NWMN_RS04470	NWMN_0790	hypothetical protein	11.2582	0	-
NWMN_RS04505	NWMN_0796	lipoyl synthase	2.03823	0	H
NWMN_RS04510	NWMN_0797	DUF1027 domain-containing protein	3.35974	0	S
NWMN_RS04515	NWMN_0798	DUF3055 domain-containing protein	5.02693	0	S
NWMN_RS04525	NWMN_0800	TIGR01457 family HAD-type hydrolase	-2.07578	0	G
NWMN_RS04565	NWMN_0807	NifU family protein	2.65828	0	O
NWMN_RS04570	NWMN_0808	DUF1462 family protein	-2.31145	0	S
NWMN_RS04590	NWMN_0811	NADH dehydrogenase	-4.81302	0	C
NWMN_RS04600	NWMN_0813	sodium:proton antiporter	19.5211	0	S
NWMN_RS04605	NWMN_0814	PaaI family thioesterase	6.24633	0	Q
NWMN_RS04610	NWMN_0815	pyridine nucleotide-disulfide oxidoreductase	95.5261	0	P
NWMN_RS04655	NWMN_0824	peptidyl-prolyl cis-trans isomerase	-3.06992	0	O
NWMN_RS04670	NWMN_0827	Ornithine aminotransferase 2	-2.37143	0	E
NWMN_RS04675	NWMN_0828	NAD-specific glutamate dehydrogenase	-2.6641	0	E
NWMN_RS04700	NWMN_0833	glucose-6-phosphate isomerase	-3.58454	0	G
NWMN_RS04705	NWMN_0834	TVP38/TMEM64 family protein	2.32897	0	S
NWMN_RS04725	NWMN_0838	ATP-dependent helicase/nuclease subunit A	2.14133	0	L
NWMN_RS04735	NWMN_0840	DUF1516 family protein	-2.09358	5.34e-14	S
NWMN_RS04750	NWMN_0843	metal-sulfur cluster assembly factor	2.47545	2.22e-16	S
NWMN_RS04755	NWMN_0844	O-acetyltransferase	3.65053	0	EI
NWMN_RS04760	NWMN_0845	chaperone protein ClpB	-2.77285	0	O
NWMN_RS04790	NWMN_0851	MAP domain-containing protein	2.24454	0	S
NWMN_RS04795		DUF2929 family protein	-2.48354	1.22e-15	S
NWMN_RS04800	NWMN_0853	3-oxoacyl-ACP synthase III	-2.72817	0	I
NWMN_RS04805	NWMN_0854	beta-ketoacyl-[acyl-carrier-protein] synthase II	-2.73592	0	I
NWMN_RS04820	NWMN_0857	ABC transporter permease	-2.87854	0	EP
NWMN_RS04825	NWMN_0858	ABC transporter ATP-binding protein	-2.691	0	P
NWMN_RS04830	NWMN_0859	ATP-binding cassette domain-containing protein	-2.65084	0	P
NWMN_RS04835	NWMN_0860	peptide ABC transporter substrate-binding protein	-2.17809	0	E
NWMN_RS04885	NWMN_0870	oligoendopeptidase F	2.3444	0	E
NWMN_RS04945	NWMN_0883	alanine:cation symporter family protein	-6.72699	0	U
NWMN_RS04970	NWMN_0888	UDP-N-acetylmuramoyl-L-alanyl-D-glutamate--L- lysine ligase	2.11702	0	M
NWMN_RS04980	NWMN_0890	peptide chain release factor 3	2.05681	0	J
NWMN_RS04995	NWMN_0893	TrkH family potassium uptake protein	2.39285	0	P
NWMN_RS05020	NWMN_0896	IDEAL domain-containing protein	-5.19622	0	S
NWMN_RS05025	NWMN_0897	lipoate--protein ligase	-2.00416	2.22e-16	H
NWMN_RS05090		hypothetical protein	-6.03222	0	#N/A
NWMN_RS05095		NINE protein	-2.33121	1.1e-11	#N/A
NWMN_RS05100	NWMN_0910	GNAT family N-acetyltransferase	2.16903	2.22e-09	K
NWMN_RS05140	NWMN_0918	serine protease	-2.44514	0	M
NWMN_RS05165	NWMN_0922	mannosyl-glycoprotein endo-beta-N-acetylglucosamidase	3.64258	0	M
NWMN_RS05175	NWMN_0924	DUF2538 family protein	2.79294	0	S
NWMN_RS05180	NWMN_0925	LytR family transcriptional regulator	2.30115	0	K
NWMN_RS05220	NWMN_0932	bifunctional methylenetetrahydrofolate dehydrogenase/methenyltetrahydrofolate cyclohydrolase	-4.2791	0	F
NWMN_RS05225	NWMN_0933	5-(carboxyamino)imidazole ribonucleotide mutase	-23.4293	0	#N/A
NWMN_RS05230	NWMN_0934	5-(carboxyamino)imidazole ribonucleotide synthase	-26.3655	0	F
NWMN_RS05235	NWMN_0935	phosphoribosylaminoimidazolesuccinocarboxamide synthase	-28.3883	0	F
NWMN_RS05240		phosphoribosylformylglycinamidine synthase subunit PurS	-36.3762	0	F
NWMN_RS05245	NWMN_0936	phosphoribosylformylglycinamidine synthase subunit PurQ	-54.1595	0	F
NWMN_RS05250	NWMN_0937	phosphoribosylformylglycinamidine synthase subunit PurL	-66.3389	0	F
NWMN_RS05255	NWMN_0938	amidophosphoribosyltransferase	-63.5637	0	F
NWMN_RS05260	NWMN_0939	phosphoribosylformylglycinamidine cyclo-ligase	-58.72	0	F
NWMN_RS05265	NWMN_0940	phosphoribosylglycinamide formyltransferase	-55.8898	0	F
NWMN_RS05270	NWMN_0941	bifunctional phosphoribosylaminoimidazolecarboxamide formyltransferase/inosine monophosphate cyclohydrolase	-49.6205	0	F
NWMN_RS05275	NWMN_0942	phosphoribosylamine--glycine ligase	-45.2819	0	F
NWMN_RS05280	NWMN_0943	energy-coupling factor transporter transmembrane protein EcfT	2.29352	0	P
NWMN_RS05285	NWMN_0944	ABC transporter ATP-binding protein	2.17779	0	P
NWMN_RS05300		hypothetical protein	-4.2745	3.33e-15	#N/A
NWMN_RS05315	NWMN_0948	hypothetical protein	-2.84932	0	S
NWMN_RS05320	NWMN_0949	phosphocarrier protein HPr	-2.83655	0	G
NWMN_RS05325	NWMN_0950	phosphoenolpyruvate--protein phosphotransferase	-2.85061	0	G
NWMN_RS05330	NWMN_0951	glutaredoxin family protein	2.39814	2.25e-13	O
NWMN_RS05350	NWMN_0955	hypothetical protein	2.10644	3.1e-12	#N/A
NWMN_RS05370	NWMN_0957	peptide deformylase	2.53924	0	J
NWMN_RS05375	NWMN_0958	cell-wall-binding lipoprotein	4.46493	0	L
NWMN_RS05380	NWMN_0959	pyruvate dehydrogenase E1 component subunit alpha	-4.61611	0	C
NWMN_RS05385	NWMN_0960	pyruvate dehydrogenase E1 component subunit beta	-3.79882	0	C
NWMN_RS05390	NWMN_0961	dihydrolipoyllysine-residue acetyltransferase component of pyruvate dehydrogenase complex	-3.22665	0	C
NWMN_RS05395	NWMN_0962	dihydrolipoyl dehydrogenase	-2.85983	0	C
NWMN_RS05430	NWMN_0969	DUF4064 domain-containing protein	2.02969	1.61e-12	S
NWMN_RS05445	NWMN_0972	DUF1054 family protein	5.30175	0	S
NWMN_RS05450	NWMN_0973	inositol monophosphatase	-4.05989	0	G
NWMN_RS05455		hypothetical protein	-2.28046	3.41e-11	S
NWMN_RS05475	NWMN_0977	DUF1507 family protein	3.12471	0	S
NWMN_RS05485	NWMN_0979	pyruvate carboxylase	-2.46882	0	C
NWMN_RS05490	NWMN_0980	heme A synthase	-2.57898	0	#N/A
NWMN_RS05495	NWMN_0981	protoheme IX farnesyltransferase	-2.48123	0	O
NWMN_RS05500	NWMN_0982	DUF420 domain-containing protein	-2.53599	0	S
NWMN_RS05525	NWMN_0985	DUF2129 domain-containing protein	2.41382	2.72e-14	S
NWMN_RS05550	NWMN_0990	DUF177 domain-containing protein	-2.83952	0	S
NWMN_RS05555		hypothetical protein	-2.86469	0	#N/A
NWMN_RS05560	NWMN_0991	50S ribosomal protein L32	-2.17923	4.15e-14	J
NWMN_RS05565	NWMN_0992	recombinase family protein	-2.28921	0	S
NWMN_RS05570		hypothetical protein	-2.25785	0	#N/A
NWMN_RS05595		hypothetical protein	2.14326	5.73e-09	#N/A
NWMN_RS05605		DUF1270 family protein	2.72387	9.1e-15	S
NWMN_RS05610	NWMN_0996	hypothetical protein	2.24562	2e-10	#N/A
NWMN_RS05630	NWMN_1000	single-stranded DNA-binding protein	3.06519	0.017762	-
NWMN_RS05640	NWMN_1002	DUF4393 domain-containing protein	-2.68604	0	S
NWMN_RS05845	NWMN_1033	DUF2977 domain-containing protein	4.17711	0.009586	#N/A
NWMN_RS05885	NWMN_1040	iron-regulated surface determinant protein B	73.9496	0	M
NWMN_RS05890	NWMN_1041	iron-regulated surface determinant protein A	65.9999	0	M
NWMN_RS05895	NWMN_1042	iron-regulated surface determinant protein C	119.783	0	M
NWMN_RS05900	NWMN_1043	hypothetical protein	187.231	0	#N/A
NWMN_RS05905	NWMN_1044	heme uptake system protein IsdE	148.616	0	P
NWMN_RS05910	NWMN_1045	hemin ABC transporter permease	113.07	0	#N/A
NWMN_RS05915	NWMN_1046	SrtB family sortase	236.945	0	S
NWMN_RS05920	NWMN_1047	staphylobilin-forming heme oxygenase IsdG	138.86	0	C
NWMN_RS05930	NWMN_1048	RNA methyltransferase	2.02962	0	J
NWMN_RS05980	NWMN_1058	excinuclease ABC subunit C	-2.30223	0	L
NWMN_RS05990	NWMN_1061	succinate dehydrogenase flavoprotein subunit	-3.17791	0	C
NWMN_RS05995	NWMN_1062	succinate dehydrogenase iron-sulfur subunit	-3.59568	0	C
NWMN_RS06030	NWMN_1067	FPRL1 inhibitory protein	3.07988	0	#N/A
NWMN_RS06090	NWMN_1074	hypothetical protein	-2.67903	1.36e-10	-
NWMN_RS06095	NWMN_1075	superantigen-like protein SSL12	3.34893	0	S
NWMN_RS06100	NWMN_1076	superantigen-like protein SSL13	2.76863	0	S
NWMN_RS06105	NWMN_1077	superantigen-like protein SSL14	2.94637	0	S
NWMN_RS06110	NWMN_1078	ornithine carbamoyltransferase	4.61601	0	E
NWMN_RS06115	NWMN_1079	carbamate kinase 1	3.54219	0	E
NWMN_RS06135		hypothetical protein	2.95054	0	#N/A
NWMN_RS06145	NWMN_1084	beta-class phenol-soluble modulin	2.30714	1.74e-14	S
NWMN_RS06150	NWMN_2620	beta-class phenol-soluble modulin	2.08758	1.43e-12	S
NWMN_RS06160	NWMN_1086	hypothetical protein	-3.26151	0	K
NWMN_RS06170	NWMN_1088	division/cell wall cluster transcriptional repressor MraZ	-4.55863	0	K
NWMN_RS06175	NWMN_1089	ribosomal RNA small subunit methyltransferase H	-3.82481	0	J
NWMN_RS06180	NWMN_1090	cell division protein FtsL	-2.17029	5.48e-14	D
NWMN_RS06185	NWMN_1091	penicillin-binding protein	-2.92281	0	M
NWMN_RS06190	NWMN_1092	phospho-N-acetylmuramoyl-pentapeptide- transferase	-3.37517	0	M
NWMN_RS06195	NWMN_1093	UDP-N-acetylmuramoyl-L-alanine--D-glutamate ligase	-3.94168	0	M
NWMN_RS06200	NWMN_1094	cell division protein DivIB	-2.81564	0	D
NWMN_RS06205	NWMN_1095	cell division protein FtsA	-2.11517	0	D
NWMN_RS06215	NWMN_1097	peptidoglycan editing factor PgeF	3.30903	0	#N/A
NWMN_RS06220	NWMN_1098	YggS family pyridoxal phosphate-dependent enzyme	4.59013	0	S
NWMN_RS06225	NWMN_1099	cell division protein SepF	3.70876	0	D
NWMN_RS06230	NWMN_1100	YggT family protein	4.08929	0	S
NWMN_RS06245	NWMN_1103	isoleucine--tRNA ligase	2.02598	2.35e-14	J
NWMN_RS06270	NWMN_1109	bifunctional pyrimidine operon transcriptional regulator/uracil phosphoribosyltransferase	-6.06878	0	F
NWMN_RS06275	NWMN_1110	uracil permease	-72.1543	0	F
NWMN_RS06280	NWMN_1111	aspartate carbamoyltransferase	-85.8326	0	F
NWMN_RS06285	NWMN_1112	dihydroorotase	-70.5871	0	F
NWMN_RS06290	NWMN_1113	carbamoyl-phosphate synthase small chain	-57.6281	0	F
NWMN_RS06295	NWMN_1114	carbamoyl-phosphate synthase large chain	-48.1934	0	F
NWMN_RS06300	NWMN_1115	orotidine-5'-phosphate decarboxylase	-53.7757	0	F
NWMN_RS06305	NWMN_1116	orotate phosphoribosyltransferase	-57.9021	0	F
NWMN_RS06310	NWMN_1117	hypothetical protein	-30.5065	0	#N/A
NWMN_RS06325	NWMN_1120	guanylate kinase	2.61288	0	F
NWMN_RS06330		DNA-directed RNA polymerase subunit omega	2.26716	0	K
NWMN_RS06345	NWMN_1123	hypothetical protein	2.17418	1.2e-11	-
NWMN_RS06350	NWMN_1124	NINE protein	-3.89541	0	#N/A
NWMN_RS06380	NWMN_1130	serine/threonine protein kinase Stk1	2.02617	0	KLT
NWMN_RS06410	NWMN_1136	DAK2 domain-containing protein	-2.41551	0	S
NWMN_RS06435	NWMN_1141	3-oxoacyl-[acyl-carrier-protein] reductase	-2.24576	0	IQ
NWMN_RS06445	NWMN_1142	acyl carrier protein	-2.04733	0	IQ
NWMN_RS06515	NWMN_1155	succinyl-CoA ligase subunit beta	-3.71521	0	F
NWMN_RS06520	NWMN_1156	succinyl-CoA ligase subunit alpha	-3.0651	0	C
NWMN_RS06535	NWMN_1159	DNA-protecting protein DprA	4.03744	0	#N/A
NWMN_RS06550	NWMN_1162	tyrosine recombinase XerC	-3.49361	0	D
NWMN_RS06555	NWMN_1163	HslU--HslV peptidase proteolytic subunit	-4.19838	0	O
NWMN_RS06560	NWMN_1164	HslU--HslV peptidase ATPase subunit	-4.557	0	O
NWMN_RS06565	NWMN_1165	GTP-sensing pleiotropic transcriptional regulator CodY	-4.55278	0	K
NWMN_RS06605	NWMN_1171	phosphatidate cytidylyltransferase	2.34468	1.11e-16	I
NWMN_RS06665	NWMN_1182	30S ribosomal protein S15	-3.9117	0	J
NWMN_RS06690	NWMN_1187	insulinase family protein	3.32443	0	S
NWMN_RS06695	NWMN_1188	insulinase family protein	2.95478	0	S
NWMN_RS06700	NWMN_1189	SDR family NAD(P)-dependent oxidoreductase	2.71919	0	IQ
NWMN_RS06705	NWMN_1190	DUF3388 domain-containing protein	2.23465	0	S
NWMN_RS06710	NWMN_1191	helix-turn-helix domain-containing protein	2.28586	0	S
NWMN_RS06740	NWMN_1197	TIGR00282 family metallophosphoesterase	5.29718	0	S
NWMN_RS06745	NWMN_1198	2-oxoacid:acceptor oxidoreductase subunit alpha	3.03983	0	C
NWMN_RS06750	NWMN_1199	2-oxoacid:ferredoxin oxidoreductase subunit beta	3.11465	0	C
NWMN_RS06755	NWMN_1200	hypothetical protein	2.13421	1.39e-13	S
NWMN_RS06760	NWMN_1201	tRNA (N6-isopentenyl adenosine(37)-C2)-methylthiotransferase MiaB	2.12891	0	J
NWMN_RS06775	NWMN_1204	DNA mismatch repair protein MutS	2.19127	0	L
NWMN_RS06780	NWMN_1205	DNA mismatch repair protein MutL	2.97022	0	L
NWMN_RS06785	NWMN_1206	glycerol-3-phosphate responsive antiterminator	2.96036	0	K
NWMN_RS06795	NWMN_1208	glycerol kinase	-2.17239	0	F
NWMN_RS06815	NWMN_1212	RNA chaperone Hfq	-2.62552	0	J
NWMN_RS06830	NWMN_1215	aminotransferase class I/II-fold pyridoxal phosphate-dependent enzyme	-2.01085	0	P
NWMN_RS06835	NWMN_1216	MerR family transcriptional regulator	-4.90506	0	K
NWMN_RS06840	NWMN_1217	glutamine synthetase	-7.98617	0	E
NWMN_RS06950	NWMN_1230	cardiolipin synthase	-2.48767	0	I
NWMN_RS06985	NWMN_1237	hypothetical protein	-2.02991	0	-
NWMN_RS06995	NWMN_1239	aspartate kinase	-2.96128	0	E
NWMN_RS07000	NWMN_1240	homoserine dehydrogenase	-4.77323	0	E
NWMN_RS07005	NWMN_1241	threonine synthase	-4.68694	0	E
NWMN_RS07010	NWMN_1242	homoserine kinase	-2.64384	0	F
NWMN_RS07035	NWMN_1246	catalase	-4.35631	0	P
NWMN_RS07045	NWMN_1248	30S ribosomal protein S14	12.0535	0	J
NWMN_RS07050	NWMN_1249	guanosine monophosphate reductase	-6.81457	0	S
NWMN_RS07070	NWMN_1252	hypothetical protein	2.55001	0	-
NWMN_RS07095	NWMN_1256	DUF1453 family protein	-2.53465	0	O
NWMN_RS07110	NWMN_1260	large conductance mechanosensitive channel protein MscL	3.93827	0	M
NWMN_RS07175	NWMN_1272	phosphatidylglycerol lysyltransferase	2.01016	0	S
NWMN_RS07190	NWMN_1275	tautomerase	-3.71283	0	G
NWMN_RS07195	NWMN_1276	Y-family DNA polymerase	3.9452	0	L
NWMN_RS07205	NWMN_1278	M20/M25/M40 family metallo-hydrolase	-2.04669	0	E
NWMN_RS07225	NWMN_1282	indole-3-glycerol phosphate synthase TrpC	-2.19106	7.13e-13	E
NWMN_RS07255	NWMN_1288	Cof-type HAD-IIB family hydrolase	2.46635	0	S
NWMN_RS07280	NWMN_1293	peptide ABC transporter permease	2.20509	3.33e-16	P
NWMN_RS07295	NWMN_1295	oligoendopeptidase F	2.53449	0	E
NWMN_RS07340	NWMN_1303	ATP-binding cassette domain-containing protein	-2.06486	0	S
NWMN_RS07345	NWMN_1304	aspartate kinase	-3.8344	0	E
NWMN_RS07350	NWMN_1305	aspartate-semialdehyde dehydrogenase	-7.10043	0	E
NWMN_RS07355	NWMN_1306	4-hydroxy-tetrahydrodipicolinate synthase	-6.3289	0	E
NWMN_RS07360	NWMN_1307	4-hydroxy-tetrahydrodipicolinate reductase	-5.57656	0	E
NWMN_RS07365	NWMN_1308	2,3,4,5-tetrahydropyridine-2,6-dicarboxylate N-acetyltransferase	-5.03185	0	E
NWMN_RS07370	NWMN_1309	hydrolase	-2.37492	0	E
NWMN_RS07430	NWMN_1320	branched-chain amino acid transport system II carrier protein	4.94597	0	E
NWMN_RS07435	NWMN_1321	nitric oxide reductase activation protein NorD	2.47227	0	H
NWMN_RS07440	NWMN_1322	MoxR family ATPase	2.44542	0	S
NWMN_RS07455	NWMN_1325	dihydrolipoyllysine-residue succinyltransferase component of 2-oxoglutarate dehydrogenase complex	-2.70419	0	C
NWMN_RS07460	NWMN_1326	2-oxoglutarate dehydrogenase E1 component	-2.81045	0	C
NWMN_RS07485	NWMN_1329	phosphatase PAP2 family protein	-2.60258	0	I
NWMN_RS07490	NWMN_1330	undecaprenyldiphospho-muramoylpentapeptide beta-N- acetylglucosaminyltransferase	-3.6653	0	M
NWMN_RS07495	NWMN_1331	GNAT family N-acetyltransferase	-4.09254	0	K
NWMN_RS07500	NWMN_1332	serine protease	2.70989	0	M
NWMN_RS07550	NWMN_1340	virulence factor C	2.43256	0	C
NWMN_RS07555	NWMN_1341	hypothetical protein	3.27334	0	C
NWMN_RS07560		zinc-finger domain-containing protein	4.97266	0	#N/A
NWMN_RS07565	NWMN_1342	VUT family protein	3.69445	0	S
NWMN_RS07595	NWMN_1346	quinolone resistance protein NorB	-2.08003	1.67e-14	EGP
NWMN_RS07600	NWMN_1347	amino acid permease	-2.5672	0	E
NWMN_RS07605	NWMN_1348	serine/threonine dehydratase	-2.42667	0	E
NWMN_RS07625	NWMN_1352	PepSY domain-containing protein	-2.74808	0	S
NWMN_RS07645	NWMN_1356	cell division regulator GpsB	-3.41602	0	D
NWMN_RS07650	NWMN_1357	DUF1273 domain-containing protein	-4.41041	0	S
NWMN_RS07655	NWMN_1358	DUF1798 family protein	-2.07238	4.1e-10	S
NWMN_RS07665	NWMN_1360	Holliday junction resolvase RecU	-2.11794	2.01e-12	#N/A
NWMN_RS07720	NWMN_1371	zinc metallopeptidase	-2.6403	0	S
NWMN_RS07800	NWMN_1385	30S ribosomal protein S1	-3.14633	0	J
NWMN_RS07825	NWMN_1387	asparaginase	-2.13243	0	EJ
NWMN_RS07830	NWMN_1388	YpdA family putative bacillithiol disulfide reductase	-4.22928	0	C
NWMN_RS07840	NWMN_1389	elastin-binding protein EbpS	-3.27194	0	M
NWMN_RS07855	NWMN_1392	ferredoxin	2.97876	0	C
NWMN_RS07870	NWMN_1394	DUF1672 domain-containing protein	3.67263	0	S
NWMN_RS07880	NWMN_1395	DUF1672 domain-containing protein	6.46413	0	S
NWMN_RS07885	NWMN_1396	DUF1672 domain-containing protein	5.8858	0	S
NWMN_RS07890	NWMN_1397	hypothetical protein	2.66784	0	S
NWMN_RS07905	NWMN_1400	DNA-binding response regulator	-2.39219	0	T
NWMN_RS07945	NWMN_1408	aldo/keto reductase	-2.26995	0	C
NWMN_RS07965	NWMN_1411	ribonuclease Z	3.09235	0	J
NWMN_RS07980	NWMN_1414	alpha-glucosidase	-3.98722	0	G
NWMN_RS08000	NWMN_1417	phosphogluconate dehydrogenase (NADP(+)-dependent, decarboxylating)	-3.66364	0	G
NWMN_RS08015	NWMN_1419	aromatic acid exporter family protein	-2.21516	0	S
NWMN_RS08020	NWMN_1420	BrxA/BrxB family bacilliredoxin	-3.06406	0	S
NWMN_RS08125	NWMN_1440	glycine dehydrogenase	-2.28536	0	E
NWMN_RS08130	NWMN_1441	aminomethyltransferase	-2.51252	0	E
NWMN_RS08135	NWMN_1442	shikimate kinase	3.02346	0	F
NWMN_RS08175	NWMN_1449	MBL fold metallo-hydrolase	-2.18329	0	S
NWMN_RS08180	NWMN_1450	hypothetical protein	-2.60022	0	S
NWMN_RS08185	NWMN_1451	ROK family protein	-2.24983	0	G
NWMN_RS08195	NWMN_1452	rhomboid family intramembrane serine protease	-2.03219	0	S
NWMN_RS08205	NWMN_1454	50S ribosomal protein L33	-4.60872	0	J
NWMN_RS08215	NWMN_1456	superoxide dismutase	-2.16905	0	C
NWMN_RS08220	NWMN_1457	transcriptional repressor	2.09765	8.33e-15	P
NWMN_RS08230	NWMN_1459	metal ABC transporter ATP-binding protein	2.42355	0	P
NWMN_RS08245	NWMN_1462	Nif3-like dinuclear metal center hexameric protein	2.13567	0	S
NWMN_RS08250	NWMN_1463	tRNA (adenine-N(1))-methyltransferase	2.33699	0	S
NWMN_RS08265	NWMN_1466	phosphoenolpyruvate synthetase regulatory protein	-2.44366	0	F
NWMN_RS08270	NWMN_1467	transcriptional regulator	-2.46169	0	K
NWMN_RS08310	NWMN_1475	hypothetical protein	-2.6261	0	-
NWMN_RS08315	NWMN_1476	UPF0365 family protein	-2.92272	0	S
NWMN_RS08320	NWMN_1477	hypothetical protein	-2.98282	0	O
NWMN_RS08325	NWMN_1478	30S ribosomal protein S21	2.96617	0	J
NWMN_RS08350	NWMN_1483	molecular chaperone DnaK	-2.13889	0	O
NWMN_RS08380	NWMN_1488	30S ribosomal protein S20	-3.41488	0	J
NWMN_RS08400	NWMN_1492	ComEA family DNA-binding protein	2.645	0	L
NWMN_RS08495	NWMN_1510	5-oxoprolinase subunit PxpB	2.26259	0	E
NWMN_RS08520	NWMN_1515	O-methyltransferase	2.01022	7.55e-15	S
NWMN_RS08545	NWMN_1520	ATP-dependent RecD-like DNA helicase	2.19633	0	L
NWMN_RS08550	NWMN_1521	tetratricopeptide repeat protein	3.98633	0	S
NWMN_RS08560	NWMN_1524	cysteine desulfurase	2.12027	0	E
NWMN_RS08570	NWMN_1526	hypothetical protein	-2.30877	8.29e-13	#N/A
NWMN_RS08575	NWMN_1527	CsbD family protein	-2.42346	0	S
NWMN_RS08610	NWMN_1534	cell wall amidase	2.46506	0	M
NWMN_RS08615	NWMN_1535	D-tyrosyl-tRNA(Tyr) deacylase	2.26063	0	J
NWMN_RS08620	NWMN_1536	bifunctional (p)ppGpp synthetase/guanosine-3',5'-bis(diphosphate) 3'-pyrophosphohydrolase	2.32894	0	KT
NWMN_RS08625	NWMN_1537	adenine phosphoribosyltransferase	2.12927	0	F
NWMN_RS08630	NWMN_1538	single-stranded-DNA-specific exonuclease RecJ	2.76072	0	L
NWMN_RS08645	NWMN_1541	tRNA guanosine(34) transglycosylase Tgt	-3.36468	0	F
NWMN_RS08820	NWMN_1572	50S ribosomal protein L20	-2.21901	0	J
NWMN_RS08825	NWMN_1573	50S ribosomal protein L35	-2.43054	0	J
NWMN_RS08830	NWMN_1574	translation initiation factor IF-3	-2.6192	0	J
NWMN_RS08845		hypothetical protein	2.49751	3.04e-09	#N/A
NWMN_RS08910	NWMN_1588	citrate synthase	-2.32709	0	C
NWMN_RS08930	NWMN_1592	pyruvate kinase	-2.53663	0	F
NWMN_RS08935	NWMN_1593	ATP-dependent 6-phosphofructokinase	-2.49219	0	F
NWMN_RS08975	NWMN_1601	metal-dependent hydrolase	-4.70847	0	S
NWMN_RS08990	NWMN_1603	alanine dehydrogenase	-3.29555	0	E
NWMN_RS08995	NWMN_1604	universal stress protein UspA	-4.23698	0	T
NWMN_RS09045	NWMN_1613	30S ribosomal protein S4	-2.09485	0	J
NWMN_RS09065	NWMN_1616	alanine--glyoxylate aminotransferase family protein	-2.30449	0	E
NWMN_RS09100	NWMN_1622	tyrosine--tRNA ligase	-2.64553	0	J
NWMN_RS09115	NWMN_1624	iron-regulated surface determinant protein H	7.50453	0	M
NWMN_RS09125	NWMN_1625	formate--tetrahydrofolate ligase	-9.61555	0	F
NWMN_RS09165	NWMN_1631	hypothetical protein	-3.73035	0	M
NWMN_RS09170	NWMN_1632	DUF948 domain-containing protein	-3.48072	0	S
NWMN_RS09175	NWMN_1633	UDP-N-acetylmuramate--L-alanine ligase	-2.25533	0	M
NWMN_RS09180	NWMN_1634	DNA translocase FtsK	-2.50204	0	D
NWMN_RS09185	NWMN_1635	DUF4479 domain-containing protein	-2.93778	0	J
NWMN_RS09190	NWMN_1636	DUF1444 domain-containing protein	-2.12949	0	S
NWMN_RS09230	NWMN_1644	Mn(2+)-dependent dipeptidase Sapep	3.00857	0	E
NWMN_RS09235	NWMN_1645	YtxH domain-containing protein	-2.92144	0	-
NWMN_RS09275	NWMN_1653	TIGR01212 family radical SAM protein	2.41417	0	S
NWMN_RS09280	NWMN_1654	methyltransferase domain-containing protein	2.67933	0	M
NWMN_RS09355	NWMN_1667	autolysin	2.33611	0	G
NWMN_RS09360		hypothetical protein	2.82616	0	-
NWMN_RS09365	NWMN_1668	RNA polymerase sigma factor SigS	2.80283	0	K
NWMN_RS09370	NWMN_1669	competence protein ComK	3.76292	0	S
NWMN_RS09375	NWMN_1670	hypothetical protein	3.99032	0	-
NWMN_RS09395	NWMN_1674	fluoride efflux transporter CrcB	5.40776	0	D
NWMN_RS09400	NWMN_1675	camphor resistance protein CrcB	3.98391	0	D
NWMN_RS09415	NWMN_1678	aldo/keto reductase	-3.00909	0	S
NWMN_RS09420	NWMN_1679	NERD domain-containing protein	2.76629	0	S
NWMN_RS09425	NWMN_1680	S-adenosylmethionine synthase	5.81855	0	H
NWMN_RS09435	NWMN_1682	IS200/IS605 family transposase	-2.61048	2.22e-16	L
NWMN_RS09445	NWMN_1684	nucleoside triphosphatase YtkD	2.96109	4.55e-15	L
NWMN_RS09470		calcium-binding protein	-3.74265	0	#N/A
NWMN_RS09475	NWMN_1689	DUF4352 domain-containing protein	-4.10417	0	S
NWMN_RS09490	NWMN_1692	hypothetical protein	-2.02625	1.6e-07	-
NWMN_RS09495	NWMN_1693	ImmA/IrrE family metallo-endopeptidase	3.10307	0	E
NWMN_RS09530	NWMN_1696	DUF1433 domain-containing protein	8.81128	0	#N/A
NWMN_RS09605	NWMN_1710	lantibiotic immunity ABC transporter MutE/EpiE family permease subunit	-4.33992	0	S
NWMN_RS09610	NWMN_1711	lantibiotic protection ABC transporter ATP-binding subunit	-4.30312	0	V
NWMN_RS09615	NWMN_1712	peptidase S8	-2.63552	0	O
NWMN_RS09655	NWMN_1720	hypothetical protein	3.61702	0	#N/A
NWMN_RS09740	NWMN_1727	multidrug ABC transporter ATP-binding protein	2.16606	0	U
NWMN_RS09745	NWMN_1728	ABC transporter ATP-binding protein	2.28337	0	V
NWMN_RS09755	NWMN_1730	YtxH domain-containing protein	-2.93086	0	S
NWMN_RS09790	NWMN_1737	YlbF/YmcA family competence regulator	-3.35932	0	S
NWMN_RS09800	NWMN_1739	transcriptional regulator	2.20376	1.11e-16	K
NWMN_RS09805	NWMN_1740	DNA-binding response regulator	2.22851	0	K
NWMN_RS09810	NWMN_1741	GAF domain-containing protein	2.38134	0	T
NWMN_RS09815	NWMN_1742	RluA family pseudouridine synthase	2.0942	0	J
NWMN_RS09820	NWMN_1743	class II fumarate hydratase	-2.00741	0	C
NWMN_RS09825	NWMN_1744	hypothetical protein	2.08156	1.67e-11	-
NWMN_RS09830	NWMN_1745	hypothetical protein	2.25408	3.25e-10	#N/A
NWMN_RS09835		hypothetical protein	-2.03039	3.5e-10	-
NWMN_RS10060	NWMN_1759	DUF402 domain-containing protein	2.13799	1.89e-14	J
NWMN_RS10065	NWMN_1760	A/G-specific adenine glycosylase	4.11007	0	L
NWMN_RS10115	NWMN_1769	CHAP domain-containing protein	-2.07152	1.83e-14	M
NWMN_RS10150	NWMN_1775	DUF2977 domain-containing protein	-2.28645	2.28e-06	#N/A
NWMN_RS10300		hypothetical protein	2.05652	1.89e-06	#N/A
NWMN_RS10355	NWMN_1806	DUF4393 domain-containing protein	-2.68548	0	S
NWMN_RS10380	NWMN_1810	DUF1108 family protein	2.15489	1.14e-06	S
NWMN_RS10385		hypothetical protein	3.06159	0	-
NWMN_RS10395	NWMN_1811	oxidoreductase	2.34584	0	S
NWMN_RS10420		hypothetical protein	-2.20624	1.72e-10	#N/A
NWMN_RS10450	NWMN_1819	protein-tyrosine-phosphatase	-4.90755	0	T
NWMN_RS10455	NWMN_1820	hypothetical protein	-3.86335	0	S
NWMN_RS10460	NWMN_1821	YihY/virulence factor BrkB family protein	-8.09227	0	S
NWMN_RS10480	NWMN_1825	hypothetical protein	2.62617	0	-
NWMN_RS10485	NWMN_1826	methionine aminopeptidase	2.05502	3.33e-16	E
NWMN_RS10520	NWMN_1831	non-heme ferritin	-18.433	0	P
NWMN_RS10570	NWMN_1839	Asp-tRNA(Asn)/Glu-tRNA(Gln) amidotransferase GatCAB subunit C	5.62492	0	J
NWMN_RS10605	NWMN_1846	adenylosuccinate lyase	-2.86163	0	F
NWMN_RS10660	NWMN_1855	pectate lyase	-2.49856	0	M
NWMN_RS10665	NWMN_1856	cysteine hydrolase	2.84381	0	Q
NWMN_RS10690	NWMN_1860	YolD-like family protein	2.67729	0	S
NWMN_RS10695	NWMN_1861	hypothetical protein	-8.1184	0	-
NWMN_RS10765		MAP domain-containing protein	3.01498	0	#N/A
NWMN_RS10770	NWMN_1872	MAP domain-containing protein	2.25301	0	#N/A
NWMN_RS10775	NWMN_1873	hypothetical protein	4.81224	0	#N/A
NWMN_RS10780		hypothetical protein	3.65084	0	#N/A
NWMN_RS10790		hypothetical protein	2.65489	0	#N/A
NWMN_RS10800	NWMN_1877	chemotaxis inhibitory protein	9.23592	0	#N/A
NWMN_RS10805	NWMN_1878	peptidoglycan hydrolase	7.68431	0	#N/A
NWMN_RS10865	NWMN_1888	phage tail tape measure protein	-2.99419	0	S
NWMN_RS11120	NWMN_1927	bi-component leukocidin LukGH subunit G	2.00386	0	M
NWMN_RS11125	NWMN_1928	bi-component leukocidin LukGH subunit H	2.18445	0	S
NWMN_RS11130	NWMN_1929	ArgE/DapE family deacylase	-5.13683	0	E
NWMN_RS11135	NWMN_1930	class I SAM-dependent methyltransferase	12.8654	0	Q
NWMN_RS11145	NWMN_1932	TrkH family potassium uptake protein	3.21351	0	#N/A
NWMN_RS11150	NWMN_1933	GNAT family N-acetyltransferase	-2.99052	0	K
NWMN_RS11155	NWMN_1934	hypothetical protein	-6.55992	0	#N/A
NWMN_RS11180	NWMN_1938	co-chaperone GroES	-2.63946	0	O
NWMN_RS11205	NWMN_2624	delta-lysin family phenol-soluble modulin	2.48033	0	#N/A
NWMN_RS11250	NWMN_1950	ammonium transporter	-26.0732	0	P
NWMN_RS11255	NWMN_1951	oxidoreductase	5.23531	0	O
NWMN_RS11260	NWMN_1952	YeeE/YedE family protein	5.34108	0	#N/A
NWMN_RS11285	NWMN_1956	tRNA (adenosine(37)-N6)-threonylcarbamoyltransferase complex transferase subunit TsaD	2.52393	0	J
NWMN_RS11290	NWMN_1957	ribosomal-protein-alanine N-acetyltransferase	3.14105	0	#N/A
NWMN_RS11295	NWMN_1958	tRNA (adenosine(37)-N6)-threonylcarbamoyltransferase complex dimerization subunit type 1 TsaB	2.98056	0	O
NWMN_RS11300	NWMN_1959	tRNA (adenosine(37)-N6)-threonylcarbamoyltransferase complex ATPase subunit type 1 TsaE	3.15178	0	#N/A
NWMN_RS11310	NWMN_1960	dihydroxy-acid dehydratase	-19.2011	0	E
NWMN_RS11315	NWMN_1961	biosynthetic-type acetolactate synthase large subunit	-17.5302	0	H
NWMN_RS11320		ACT domain-containing protein	-13.6046	0	E
NWMN_RS11325	NWMN_1962	ketol-acid reductoisomerase	-11.2876	0	H
NWMN_RS11330	NWMN_1963	2-isopropylmalate synthase	-6.29086	0	E
NWMN_RS11335	NWMN_1964	3-isopropylmalate dehydrogenase	-4.02115	0	CE
NWMN_RS11340	NWMN_1965	3-isopropylmalate dehydratase large subunit	-3.25239	0	E
NWMN_RS11345	NWMN_1966	3-isopropylmalate dehydratase small subunit	-2.75112	0	E
NWMN_RS11350	NWMN_1967	L-threonine dehydratase biosynthetic IlvA	-2.10503	1.11e-15	E
NWMN_RS11450	NWMN_1979	hypothetical protein	2.07299	7.03e-12	S
NWMN_RS11455	NWMN_1980	potassium-transporting ATPase subunit C	2.17526	1.48e-12	P
NWMN_RS11460	NWMN_1981	potassium-transporting ATPase subunit B	2.86365	0	P
NWMN_RS11505	NWMN_1989	hypothetical protein	-9.32923	0	-
NWMN_RS11515	NWMN_1991	hypothetical protein	-2.12998	1.84e-08	S
NWMN_RS11580	NWMN_2002	hypothetical protein	-2.1862	4.44e-16	#N/A
NWMN_RS11585	NWMN_2003	beta-hydroxyacyl-ACP dehydratase	-3.68598	0	I
NWMN_RS11590	NWMN_2004	UDP-N-acetylglucosamine 1-carboxyvinyltransferase	-2.98913	0	M
NWMN_RS11595	NWMN_2005	DUF1146 domain-containing protein	-2.58547	0	S
NWMN_RS11605	NWMN_2006	ATP synthase epsilon chain	-2.64859	0	C
NWMN_RS11610	NWMN_2007	ATP synthase subunit beta	-2.91633	0	C
NWMN_RS11615	NWMN_2008	ATP synthase subunit gamma	-2.7233	0	C
NWMN_RS11620	NWMN_2009	F0F1 ATP synthase subunit alpha	-2.67226	0	C
NWMN_RS11625	NWMN_2010	ATP synthase subunit delta	-2.53477	0	C
NWMN_RS11630	NWMN_2011	ATP synthase subunit B	-2.89509	0	C
NWMN_RS11635	NWMN_2012	F0F1 ATP synthase subunit C	-3.69185	0	C
NWMN_RS11640	NWMN_2013	ATP synthase subunit A	-3.79985	0	C
NWMN_RS11645	NWMN_2014	ATP synthase	-3.4743	0	S
NWMN_RS11650	NWMN_2015	UDP-N-acetylglucosamine 2-epimerase (non-hydrolyzing)	-2.80778	0	M
NWMN_RS11655	NWMN_2016	uracil phosphoribosyltransferase	-2.89248	0	F
NWMN_RS11660	NWMN_2017	serine hydroxymethyltransferase	-3.11585	0	E
NWMN_RS11665	NWMN_2018	TIGR01440 family protein	-3.3601	0	S
NWMN_RS11670	NWMN_2019	protein-tyrosine-phosphatase	2.31985	0	T
NWMN_RS11705	NWMN_2026	aldehyde dehydrogenase family protein	-3.17157	0	C
NWMN_RS11720	NWMN_2029	fructose-bisphosphate aldolase	-5.74002	0	G
NWMN_RS11725	NWMN_2030	DUF2529 family protein	2.3649	0	S
NWMN_RS11730	NWMN_2031	CTP synthetase	-5.71929	0	F
NWMN_RS11750	NWMN_2034	type II pantothenate kinase	-3.05649	0	F
NWMN_RS11755	NWMN_2035	DUF2750 domain-containing protein	3.11361	0	S
NWMN_RS11770	NWMN_2038	S-ribosylhomocysteine lyase	-5.17287	0	H
NWMN_RS11775	NWMN_2039	membrane protein	-2.34918	0	S
NWMN_RS11785		hypothetical protein	-2.57119	1.27e-09	#N/A
NWMN_RS11790	NWMN_2041	2-deoxyribose-5-phosphate aldolase	-3.32068	0	F
NWMN_RS11795	NWMN_2042	purine-nucleoside phosphorylase	-2.0492	0	F
NWMN_RS11825	NWMN_2048	SDR family oxidoreductase	-17.7963	0	GM
NWMN_RS11830	NWMN_2049	ArsR family transcriptional regulator	21.9729	0	K
NWMN_RS11835	NWMN_2050	cation transporter	19.9	0	P
NWMN_RS11840	NWMN_2051	lytic regulatory protein	2.53324	0	-
NWMN_RS11855	NWMN_2053	hypothetical protein	2.43638	0	S
NWMN_RS11865	NWMN_2054	Cof-type HAD-IIB family hydrolase	-2.53626	0	S
NWMN_RS11870	NWMN_2055	ABC transporter ATP-binding protein	-2.11622	0	P
NWMN_RS11875	NWMN_2056	glutamine--fructose-6-phosphate aminotransferase	-4.95385	0	M
NWMN_RS11880	NWMN_2057	PTS mannitol transporter subunit IICB	-4.05206	0	G
NWMN_RS11885	NWMN_2058	PRD domain-containing protein	-14.5502	0	GKT
NWMN_RS11890	NWMN_2059	mannitol-specific phosphotransferase enzyme IIA component	-13.2105	0	G
NWMN_RS11895	NWMN_2060	mannitol-1-phosphate 5-dehydrogenase	-12.0316	0	G
NWMN_RS11975		hypothetical protein	-3.15648	8.29e-12	#N/A
NWMN_RS11990	NWMN_2069	multidrug efflux transporter SepA	2.14442	1.49e-14	U
NWMN_RS12015	NWMN_2074	hypothetical protein	2.59652	0	-
NWMN_RS12030	NWMN_2077	iron ABC transporter permease	13.4079	0	U
NWMN_RS12035	NWMN_2078	ABC transporter substrate-binding protein	16.5682	0	P
NWMN_RS12045	NWMN_2079	staphyloferrin A biosynthesis protein SfaC	4.39045	0	E
NWMN_RS12050	NWMN_2080	staphyloferrin A synthetase SfaB	3.23926	0	Q
NWMN_RS12055	NWMN_2081	staphyloferrin A export MFS transporter	31.6088	0	EGP
NWMN_RS12060	NWMN_2082	staphyloferrin A synthetase SfaD	2.85972	0	Q
NWMN_RS12080	NWMN_2086	Asp23/Gls24 family envelope stress response protein	-7.90501	0	S
NWMN_RS12085	NWMN_2087	DUF2273 domain-containing protein	-6.73154	0	S
NWMN_RS12090	NWMN_2088	alkaline shock response membrane anchor protein AmaP	-7.80467	0	S
NWMN_RS12095	NWMN_2089	BCCT family transporter	-13.4579	0	U
NWMN_RS12160	NWMN_2102	hypothetical protein	2.20314	5.03e-10	#N/A
NWMN_RS12180	NWMN_2105	MerR family transcriptional regulator	2.39139	5.11e-09	K
NWMN_RS12195	NWMN_2107	M23 family peptidase	-2.34811	0	M
NWMN_RS12200	NWMN_2108	hydrolase	-3.04022	0	S
NWMN_RS12205	NWMN_2109	MAP domain-containing protein	-3.76054	0	#N/A
NWMN_RS12270	NWMN_2121	tRNA pseudouridine(38-40) synthase TruA	2.11014	2e-15	J
NWMN_RS12280	NWMN_2123	energy-coupling factor transporter ATPase	2.20921	0	P
NWMN_RS12285	NWMN_2124	energy-coupling factor transporter ATPase	3.16825	0	P
NWMN_RS12440	NWMN_2155	NCS2 family permease	-3.82666	0	S
NWMN_RS12470	NWMN_2159	AEC family transporter	2.33221	0	#N/A
NWMN_RS12555	NWMN_2172	molybdopterin-guanine dinucleotide biosynthesis protein B	-2.83729	0	H
NWMN_RS12560	NWMN_2173	molybdopterin molybdenumtransferase	-3.44029	0	H
NWMN_RS12570	NWMN_2175	molybdenum cofactor biosynthesis protein	-3.3782	0	H
NWMN_RS12575	NWMN_2176	molybdopterin biosynthesis protein MoeB	-3.24678	0	H
NWMN_RS12615	NWMN_2185	ferrichrome ABC transporter substrate-binding protein	14.2078	0	P
NWMN_RS12675	NWMN_2196	hypothetical protein	-2.95799	0	S
NWMN_RS12715	NWMN_2203	CHAP domain-containing protein	14.4854	0	S
NWMN_RS12740		hypothetical protein	2.46439	7.23e-13	-
NWMN_RS12755	NWMN_2211	transcriptional regulator	-2.46771	0	#N/A
NWMN_RS12760	NWMN_2212	inositol monophosphatase	-4.4367	0	G
NWMN_RS12775	NWMN_2215	CPBP family intramembrane metalloprotease SdpB	2.46112	0	S
NWMN_RS12795	NWMN_2219	hypothetical protein	2.07544	0	-
NWMN_RS12825	NWMN_2224	PTS alpha-glucoside transporter subunit IIBC	-2.00692	0	G
NWMN_RS12840	NWMN_2227	Na+/H+ antiporter NhaC family protein	2.14345	0	C
NWMN_RS12850	NWMN_2229	SDR family oxidoreductase	-9.14761	0	IQ
NWMN_RS12855	NWMN_2230	amidohydrolase	-2.20791	0	E
NWMN_RS12880	NWMN_2235	formimidoylglutamase	-4.43676	0	E
NWMN_RS12905	NWMN_2239	galactose mutarotase	-2.46757	0	G
NWMN_RS12910	NWMN_2240	YnfA family protein	-2.3975	0	S
NWMN_RS12920	NWMN_2242	ATP-binding cassette domain-containing protein	2.4011	0	S
NWMN_RS12975	NWMN_2254	HlyD family secretion protein	-2.50066	0	V
NWMN_RS12980	NWMN_2255	TetR/AcrR family transcriptional regulator	3.7894	0	K
NWMN_RS12995	NWMN_2257	zinc ribbon domain-containing protein	4.50696	0	S
NWMN_RS13000		hypothetical protein	24.7103	0	#N/A
NWMN_RS13005	NWMN_2258	transcriptional regulator	6.86888	0	K
NWMN_RS13010	NWMN_2259	YdcF family protein	2.20371	0	S
NWMN_RS13050	NWMN_2267	malate:quinone oxidoreductase	-2.41777	0	C
NWMN_RS13055	NWMN_2268	L-lactate permease	-8.44504	0	C
NWMN_RS13065	NWMN_2270	hypothetical protein	-2.56057	0	-
NWMN_RS13070	NWMN_2271	N-acetyltransferase	3.17716	0	K
NWMN_RS13075	NWMN_2272	acryloyl-CoA reductase	-3.48628	0	#N/A
NWMN_RS13080	NWMN_2273	GNAT family N-acetyltransferase	3.21917	0	#N/A
NWMN_RS13085	NWMN_2274	ferredoxin--NADP(+) reductase	3.39492	0	C
NWMN_RS13120	NWMN_2279	PTS sucrose transporter subunit IIBC	-3.62403	0	G
NWMN_RS13125	NWMN_2280	DUF1722 domain-containing protein	-2.03909	9.35e-12	S
NWMN_RS13130	NWMN_2281	AraC family transcriptional regulator	3.28259	0	K
NWMN_RS13135	NWMN_2282	general stress protein	-5.31312	0	S
NWMN_RS13145	NWMN_2284	proton/sodium-glutamate symport protein GltT	4.11437	0	C
NWMN_RS13150	NWMN_2285	DUF3139 domain-containing protein	2.15453	0	S
NWMN_RS13165	NWMN_2288	MFS transporter	-85.5948	0	P
NWMN_RS13175	NWMN_2290	MerR family transcriptional regulator	2.01957	3.54e-13	K
NWMN_RS13195	NWMN_2294	respiratory nitrate reductase subunit gamma	-2.45415	0	C
NWMN_RS13200	NWMN_2295	nitrate reductase molybdenum cofactor assembly chaperone	-11.266	0	#N/A
NWMN_RS13205	NWMN_2296	nitrate reductase subunit beta	-20.2058	0	C
NWMN_RS13210	NWMN_2297	nitrate reductase subunit alpha	-46.0273	0	C
NWMN_RS13215	NWMN_2298	uroporphyrinogen-III C-methyltransferase	-20.6362	0	H
NWMN_RS13220	NWMN_2299	nitrite reductase (NAD(P)H) small subunit	-28.9876	0	P
NWMN_RS13225	NWMN_2300	NAD(P)/FAD-dependent oxidoreductase	-45.3477	0	C
NWMN_RS13230	NWMN_2301	sirohydrochlorin chelatase	-63.5374	0	S
NWMN_RS13235	NWMN_2302	N-acetyltransferase	-2.02729	4.12e-13	K
NWMN_RS13250	NWMN_2305	glutathione S-transferase	3.27912	0	S
NWMN_RS13255	NWMN_2306	zinc ABC transporter substrate-binding lipoprotein AdcA	14.224	0	P
NWMN_RS13285	NWMN_2310	FemA/FemB family glycyltransferase FmhA	3.09678	0	V
NWMN_RS13310		hypothetical protein	-2.5974	1.06e-08	#N/A
NWMN_RS13315		hypothetical protein	171.411	0	-
NWMN_RS13320	NWMN_2315	2,3-bisphosphoglycerate-dependent phosphoglycerate mutase	-2.03795	0	G
NWMN_RS13325	NWMN_2316	cation transporter	3.47984	0	P
NWMN_RS13335	NWMN_2317	immunoglobulin-binding protein Sbi	3.15713	0	M
NWMN_RS13350	NWMN_2319	bi-component gamma-hemolysin HlgCB subunit C	3.73585	0	S
NWMN_RS13355	NWMN_2320	bi-component gamma-hemolysin HlgAB/HlgCB subunit B	4.09121	0	M
NWMN_RS13415		type I toxin-antitoxin system Fst family toxin	-3.55981	1.71e-11	#N/A
NWMN_RS13420	NWMN_2330	GtrA family protein	-2.29562	5.08e-14	S
NWMN_RS13425	NWMN_2331	glycerate kinase	-2.02079	0	G
NWMN_RS13435	NWMN_2333	MFS transporter	4.44433	0	EGP
NWMN_RS13440	NWMN_2334	AraC family transcriptional regulator	-2.68707	0	K
NWMN_RS13450	NWMN_2336	phosphohydrolase	2.07642	0	S
NWMN_RS13460	NWMN_2338	sodium:proton antiporter	2.99559	0	P
NWMN_RS13470	NWMN_2339	APC family permease	2.33769	0	E
NWMN_RS13545	NWMN_2350	carboxylesterase/lipase family protein	-6.00824	0	I
NWMN_RS13550	NWMN_2351	MFS transporter	2.79366	0	#N/A
NWMN_RS13555	NWMN_2352	iron export ABC transporter permease subunit FetB	-7.98744	0	S
NWMN_RS13560	NWMN_2353	ATP-binding cassette domain-containing protein	-4.12407	0	S
NWMN_RS13570		Txe/YoeB family addiction module toxin	2.28578	1.36e-13	S
NWMN_RS13575	NWMN_2355	type II toxin-antitoxin system Phd/YefM family antitoxin	2.48488	1.93e-11	D
NWMN_RS13600	NWMN_2359	MFS transporter	201.456	0	EGP
NWMN_RS13605	NWMN_2360	ABC transporter ATP-binding protein	463.477	0	EP
NWMN_RS13610	NWMN_2361	ABC transporter ATP-binding protein	602.797	0	EP
NWMN_RS13615	NWMN_2362	ABC transporter permease	510.158	0	P
NWMN_RS13620	NWMN_2363	ABC transporter permease	293.57	0	P
NWMN_RS13625	NWMN_2364	staphylopine-dependent metal ABC transporter substrate-binding protein CntA	220.09	0	E
NWMN_RS13630	NWMN_2365	staphylopine biosynthesis dehydrogenase	1301.02	0	S
NWMN_RS13635	NWMN_2366	staphylopine biosynthesis enzyme CntL	674.473	0	S
NWMN_RS13640	NWMN_2367	histidine racemase CntK	694.807	0	E
NWMN_RS13645	NWMN_2368	hypothetical protein	-4.60231	0	-
NWMN_RS13650		SDR family oxidoreductase	-5.60487	0	#N/A
NWMN_RS13655	NWMN_2370	transporter	3.02112	0	H
NWMN_RS13660	NWMN_2371	carboxymuconolactone decarboxylase family protein	-3.99475	0	S
NWMN_RS13670	NWMN_2373	DUF1433 domain-containing protein	2.60243	0	S
NWMN_RS13695		hypothetical protein	-2.41841	0	#N/A
NWMN_RS13700	NWMN_2377	hypothetical protein	-2.08026	5.55e-15	-
NWMN_RS13705	NWMN_2379	tandem-type lipoprotein	2.156	6.77e-13	M
NWMN_RS13715	NWMN_2381	hypothetical protein	2.34537	0	-
NWMN_RS13745	NWMN_2387	(deoxy)nucleoside triphosphate pyrophosphohydrolase	2.21308	8.1e-12	L
NWMN_RS13775	NWMN_2392	YSIRK-type signal peptide-containing protein	-2.20634	0	S
NWMN_RS13800		fibronectin-binding protein	17.1948	0	#N/A
NWMN_RS13840	NWMN_2407	FUSC family protein	2.88304	0	S
NWMN_RS13890	NWMN_2415	membrane protein	2.31566	0	#N/A
NWMN_RS13910	NWMN_2419	N-acetyltransferase	-3.60067	0	S
NWMN_RS13920	NWMN_2421	NAD(P)H-dependent oxidoreductase	-2.29215	0	C
NWMN_RS13925	NWMN_2422	lactate dehydrogenase	-6.62802	0	CH
NWMN_RS13930	NWMN_2423	HAD family hydrolase	2.50265	0	S
NWMN_RS13940	NWMN_2425	peptide ABC transporter permease	3.32391	0	S
NWMN_RS13970	NWMN_2430	L-serine ammonia-lyase, iron-sulfur-dependent, subunit beta	2.33982	0	E
NWMN_RS13980	NWMN_2432	hypothetical protein	-2.07309	1.27e-06	#N/A
NWMN_RS13985	NWMN_2433	EamA family transporter	3.27115	0	EG
NWMN_RS14000	NWMN_2436	acyl-CoA thioesterase	2.6916	0	S
NWMN_RS14005	NWMN_2437	PTS glucoside EIICBA component	-14.5651	0	G
NWMN_RS14010	NWMN_2438	pyruvate oxidase	-8.88457	0	C
NWMN_RS14015	NWMN_2439	holin-like protein CidB	-10.5388	0	M
NWMN_RS14020	NWMN_2440	holin-like murein hydrolase modulator CidA	-2.53851	1.11e-16	S
NWMN_RS14050	NWMN_2444	hypothetical protein	-11.332	0	#N/A
NWMN_RS14055	NWMN_2445	hydroxymethylglutaryl-CoA reductase, degradative	-2.52371	0	C
NWMN_RS14060	NWMN_2446	hydroxymethylglutaryl-CoA synthase	-4.77579	0	I
NWMN_RS14065	NWMN_2447	methylated-DNA--[protein]-cysteine S-methyltransferase	-2.10101	0	L
NWMN_RS14070	NWMN_2448	ATP-dependent Clp protease ATP-binding subunit	-2.87152	0	O
NWMN_RS14075	NWMN_2449	FeoB-associated Cys-rich membrane protein	-3.56297	0	S
NWMN_RS14080	NWMN_2450	ferrous iron transporter B	-2.11725	0	P
NWMN_RS14090	NWMN_2451	MMPL family transporter	2.64213	0	#N/A
NWMN_RS14120	NWMN_2457	copper-exporting P-type ATPase A	2.24931	0	P
NWMN_RS14140	NWMN_2461	dehydrosqualene desaturase	-3.71739	0	Q
NWMN_RS14145	NWMN_2462	dehydrosqualene synthase	-5.52515	0	I
NWMN_RS14150	NWMN_2463	4,4'-diaponeurosporenoate glycosyltransferase	-5.93585	0	M
NWMN_RS14155	NWMN_2464	diapolycopene oxygenase	-4.87262	0	Q
NWMN_RS14160	NWMN_2465	glycosyl-4,4'-diaponeurosporenoate acyltransferase	-3.09438	0	M
NWMN_RS14165	NWMN_2466	CHAP domain-containing protein	3.06996	0	S
NWMN_RS14170	NWMN_2467	O-acetyltransferase OatA	2.30029	0	EI
NWMN_RS14185	NWMN_2470	PTS transporter subunit IIC	-8.84869	0	S
NWMN_RS14195	NWMN_2471	TetR/AcrR family transcriptional regulator	2.39994	0	K
NWMN_RS14235	NWMN_2479	amidohydrolase	-5.19744	0	S
NWMN_RS14240	NWMN_2480	alpha/beta hydrolase	-5.64648	0	S
NWMN_RS14245	NWMN_2481	GTP-binding protein	47.6394	0	S
NWMN_RS14250	NWMN_2482	ferrous iron transporter B	84.4042	0	P
NWMN_RS14255	NWMN_2483	hypothetical protein	76.052	0	P
NWMN_RS14275	NWMN_2487	fructosamine kinase family protein	-6.27436	0	G
NWMN_RS14280	NWMN_2488	quinone-dependent dihydroorotate dehydrogenase	-4.33877	0	F
NWMN_RS14285	NWMN_2489	hypothetical protein	-3.19425	0	-
NWMN_RS14295	NWMN_2491	VOC family protein	-3.2986	0	S
NWMN_RS14300	NWMN_2492	TetR/AcrR family transcriptional regulator	-2.05017	7.22e-09	K
NWMN_RS14315	NWMN_2494	aspartate 1-decarboxylase	2.3145	0	#N/A
NWMN_RS14320	NWMN_2495	pantoate--beta-alanine ligase	2.25328	0	H
NWMN_RS14325	NWMN_2496	3-methyl-2-oxobutanoate hydroxymethyltransferase	2.15023	0	H
NWMN_RS14350	NWMN_2500	amino acid permease	-5.88431	0	E
NWMN_RS14355	NWMN_2501	aspartate aminotransferase family protein	-18.3431	0	E
NWMN_RS14360	NWMN_2502	hypothetical protein	-5.32386	0	-
NWMN_RS14380	NWMN_2506	acetyl-CoA synthetase	-2.10839	0	I
NWMN_RS14385	NWMN_2507	antibiotic biosynthesis monooxygenase	-4.92419	0	S
NWMN_RS14395	NWMN_2509	oxygen-dependent choline dehydrogenase	2.08677	1.37e-13	E
NWMN_RS14420	NWMN_2513	BCCT family transporter	2.14836	0	M
NWMN_RS14435	NWMN_2514	anaerobic ribonucleoside-triphosphate reductase activating protein	10.2121	0	O
NWMN_RS14440	NWMN_2515	anaerobic ribonucleoside-triphosphate reductase	12.5856	0	F
NWMN_RS14445	NWMN_2516	citrate transporter	51.4724	0	C
NWMN_RS14455	NWMN_2517	NAD(P)-binding protein	2.51038	0	H
NWMN_RS14460	NWMN_2518	assimilatory sulfite reductase (NADPH) flavoprotein subunit	2.35633	0	C
NWMN_RS14470	NWMN_2519	glutathione peroxidase	-2.0825	2.1e-12	C
NWMN_RS14530	NWMN_2528	esterase family protein	2.41291	0	S
NWMN_RS14535	NWMN_2529	clumping factor B	4.39735	0	M
NWMN_RS14540	NWMN_2530	transcriptional regulator	2.30342	0	K
NWMN_RS14545	NWMN_2531	carbamate kinase 2	2.46826	0	E
NWMN_RS14550	NWMN_2532	arginine-ornithine antiporter	3.81151	0	E
NWMN_RS14555	NWMN_2533	ornithine carbamoyltransferase	6.99177	0	E
NWMN_RS14560	NWMN_2534	arginine deiminase	7.12682	0	E
NWMN_RS14570	NWMN_2535	ArgR family transcriptional regulator	3.03736	0	K
NWMN_RS14590	NWMN_2539	PRD domain-containing protein	3.26434	0	GKT
NWMN_RS14600	NWMN_2541	mannose-6-phosphate isomerase, class I	3.50394	0	G
NWMN_RS14605	NWMN_2542	YhgE/Pip domain-containing protein	2.05403	0	GM
NWMN_RS14610	NWMN_2543	N-acetylmuramoyl-L-alanine amidase	2.06672	0	NU
NWMN_RS14635	NWMN_2548	accessory Sec system translocase SecA2	-2.45033	0	U
NWMN_RS14645	NWMN_2550	accessory Sec system protein Asp2	-2.27946	0	S
NWMN_RS14650	NWMN_2551	accessory Sec system protein Asp1	-2.47531	0	S
NWMN_RS14660	NWMN_2553	serine-rich repeat glycoprotein adhesin SasA	-2.6991	0	DZ
NWMN_RS14675	NWMN_2556	hypothetical protein	-2.34073	1.11e-16	-
NWMN_RS14680	NWMN_2557	hypothetical protein	-6.1199	0	-
NWMN_RS14685	NWMN_2558	flavin reductase family protein	-3.36536	0	S
NWMN_RS14700	NWMN_2561	tyrosine-protein phosphatase	2.38364	7.32e-12	GM
NWMN_RS14720	NWMN_2565	poly-beta-1,6 N-acetyl-D-glucosamine synthase	7.84364	0	M
NWMN_RS14725	NWMN_2566	poly-beta-1,6-N-acetyl-D-glucosamine synthesis protein IcaD	5.26466	0	-
NWMN_RS14730	NWMN_2567	poly-beta-1,6-N-acetyl-D-glucosamine N-deacetylase	4.17452	0	G
NWMN_RS14735	NWMN_2568	poly-beta-1,6-N-acetyl-D-glucosamine export protein	6.04952	0	G
NWMN_RS14740	NWMN_2569	Lipase 1	4.30732	0	D
NWMN_RS14750	NWMN_2570	bifunctional phosphoribosyl-AMP cyclohydrolase/phosphoribosyl-ATP diphosphatase HisIE	3.24293	0	#N/A
NWMN_RS14755	NWMN_2571	imidazole glycerol phosphate synthase cyclase subunit	2.61562	0	#N/A
NWMN_RS14760	NWMN_2572	1-(5-phosphoribosyl)-5-((5- phosphoribosylamino)methylideneamino)imidazole-4- carboxamide isomerase	2.39268	2.22e-16	E
NWMN_RS14765	NWMN_2573	imidazole glycerol phosphate synthase subunit HisH	2.60919	0	E
NWMN_RS14770	NWMN_2574	imidazoleglycerol-phosphate dehydratase	5.58157	0	E
NWMN_RS14775	NWMN_2575	histidinol-phosphate aminotransferase family protein	5.65768	0	E
NWMN_RS14780	NWMN_2576	histidinol dehydrogenase	5.70224	0	E
NWMN_RS14805	NWMN_2581	energy-coupling factor transporter transmembrane protein EcfT	-2.16927	3.89e-11	P
NWMN_RS14810	NWMN_2582	heme ABC transporter ATP-binding protein	-4.41123	0	P
NWMN_RS14815	NWMN_2583	ECF-type riboflavin transporter substrate-binding protein	-7.3216	0	S
NWMN_RS14825	NWMN_2585	polyisoprenoid-binding protein	-6.16231	0	S
NWMN_RS14830	NWMN_2586	SMP-30/gluconolactonase/LRE family protein	-3.08918	0	G
NWMN_RS14835	NWMN_2587	rhodanese-related sulfurtransferase	5.59314	0	S
NWMN_RS14840	NWMN_2588	pyrrolidone-carboxylate peptidase	5.07113	0	O
NWMN_RS14855	NWMN_2591	DinB family protein	-14.0949	0	S
NWMN_RS14870	NWMN_2594	DNA-binding protein	-3.63547	0	S
NWMN_RS14875	NWMN_2595	HoxN/HupN/NixA family nickel/cobalt transporter	-3.08134	0	U
NWMN_RS14885	NWMN_2597	HdeD family acid-resistance protein	-5.39633	0	S
NWMN_RS14890	NWMN_2598	ABC transporter ATP-binding protein	3.36261	0	V
NWMN_RS14895	NWMN_2599	ABC transporter permease	3.09052	0	V
NWMN_RS14910	NWMN_2602	hypothetical protein	3.22579	1.11e-16	-
NWMN_RS14915	NWMN_2604	membrane protein	3.7188	5.5e-12	-
NWMN_RS14920	NWMN_2605	cold-shock protein	4.39902	0	K
NWMN_RS14930	NWMN_2607	DUF3147 family protein	-2.04094	5.22e-12	S
NWMN_RS15000	NWMN_1709	hypothetical protein	-3.59431	0	-
NWMN_RS15015		hypothetical protein	-3.6623	0	#N/A
NWMN_RS15020		hypothetical protein	3.43495	0	#N/A
NWMN_RS15035		DUF3125 domain-containing protein	-2.15876	0	#N/A
NWMN_RS15040		hypothetical protein	-2.00065	1.2e-09	#N/A
NWMN_RS15095	NWMN_0352	hypothetical protein	-3.45324	0	#N/A
NWMN_RS15130		hypothetical protein	2.37012	4.66e-15	-
NWMN_RS15170		hypothetical protein	3.2987	4.44e-16	#N/A
NWMN_RS15240		DUF3125 domain-containing protein	-8.40639	0	#N/A
NWMN_RS15265	NWMN_0904	hypothetical protein	-11.1116	0	#N/A
NWMN_RS15275		hypothetical protein	-5.37383	0	#N/A
NWMN_RS15290		hypothetical protein	2.22757	0	#N/A
NWMN_RS15300		hypothetical protein	3.24711	0	#N/A
NWMN_RS15345		DUF3125 domain-containing protein	3.57345	0	#N/A
NWMN_RS15370		hypothetical protein	-4.07777	0	#N/A
NWMN_RS15375		hypothetical protein	-3.86307	0	#N/A
NWMN_RS15380		hypothetical protein	-4.17683	0	#N/A
NWMN_RS15405		hypothetical protein	5.52455	1.89e-15	#N/A
NWMN_RS15410	NWMN_1731	hypothetical protein	-3.9523	0	#N/A
NWMN_RS15425		hypothetical protein	3.52505	0	#N/A
NWMN_RS15430		DUF1270 family protein	3.02707	9.47e-11	S
NWMN_RS15435		transcriptional regulator	3.27191	0	#N/A
NWMN_RS15445		hypothetical protein	2.59646	4.44e-16	#N/A
NWMN_RS15460	NWMN_1874	hypothetical protein	3.63176	0	#N/A
NWMN_RS15465	NWMN_1879	hypothetical protein	2.83762	0	#N/A
NWMN_RS15525		hypothetical protein	2.71422	0	#N/A
NWMN_RS15645		hypothetical protein	8.08152	0	#N/A
NWMN_RS15655	NWMN_2603	IS30 family transposase	3.70422	0	#N/A
polC	NWMN_1174	DNA polymerase III subunit alpha	2.29767	0	#N/A

## Sheet: Table S2
Table S2: Genes differentially expressed in response to ∆s1CP compared to vehicle
Name	old_locus_tag	Gene	product	Fold change	P-value	COGs
deoA	NWMN_2040	#N/A	pyrimidine-nucleoside phosphorylase	-2.3958	1.17e-11	#N/A
fecD	NWMN_2076	#N/A	iron-dicitrate ABC transporter permease	2.31998	8.08e-12	#N/A
glnQ	NWMN_1749	#N/A	amino acid ABC transporter ATP-binding protein	4.04727	0	#N/A
NWMN_RS00040	NWMN_0007	hutH	histidine ammonia-lyase	-2.4811	1.3e-11	E
NWMN_RS00085	NWMN_0016	purA	adenylosuccinate synthetase	-10.8847	2.32e-08	F
NWMN_RS00150	NWMN_0025	-	tRNA-dihydrouridine synthase	2.00474	9.09e-08	#N/A
NWMN_RS00180	NWMN_0029	sqr	NAD(P)/FAD-dependent oxidoreductase	-2.18688	5.91e-08	S
NWMN_RS00210	NWMN_0034	-	flavodoxin family protein	2.23227	2.55e-08	#N/A
NWMN_RS00275	NWMN_0047	-	amidohydrolase	-4.61926	0	E
NWMN_RS00280	NWMN_0048	norC	MFS transporter	-5.47892	0	EGP
NWMN_RS00290	NWMN_0050	-	oleate hydratase	-2.48417	9.08e-13	S
NWMN_RS00305	NWMN_0053	-	DUF1648 domain-containing protein	-2.3872	8.21e-10	S
NWMN_RS00315	NWMN_0055	spa	immunoglobulin G-binding protein A	-2.14757	0.000747	M
NWMN_RS00330	NWMN_0058	sirB	staphyloferrin B ABC transporter permease subunit SirB	3.02697	0	P
NWMN_RS00335	NWMN_0059	sirA	staphyloferrin B ABC transporter substrate-binding protein SirA	2.48759	3.94e-07	P
NWMN_RS00350	NWMN_0062	sbnC	staphyloferrin B biosynthesis protein SbnC	3.40829	2.19e-13	Q
NWMN_RS00355	NWMN_0063	sbnD	staphyloferrin B export MFS transporter	4.13522	0	EGP
NWMN_RS00360	NWMN_0064	sbnE	staphyloferrin B biosynthesis enzyme SbnE	4.1603	0	Q
NWMN_RS00365	NWMN_0065	sbnF	staphyloferrin B biosynthesis protein SbnF	3.89495	0	Q
NWMN_RS00370	NWMN_0066	sbnG	staphyloferrin B biosynthesis citrate synthase SbnG	3.81711	0	G
NWMN_RS00375	NWMN_0067	sbnH	staphyloferrin B biosynthesis decarboxylase SbnH	3.46432	0	E
NWMN_RS00380	NWMN_0068	sbnI	bifunctional transcriptional regulator/O-phospho-L-serine synthase SbnI	3.47493	4.44e-16	K
NWMN_RS00435	NWMN_0077	sodM	Superoxide dismutase [Mn/Fe] 2	5.93236	0	C
NWMN_RS00465	NWMN_0082	deoC1	2-deoxyribose-5-phosphate aldolase	-2.24211	5.02e-08	F
NWMN_RS00470	NWMN_0083	deoB	phosphopentomutase	-2.29793	2.94e-07	G
NWMN_RS00495	NWMN_0087	-	hypothetical protein	3.46038	0	S
NWMN_RS00625	NWMN_0113	aldA	aldehyde dehydrogenase	6.4123	0	C
NWMN_RS00630	NWMN_0114	-	cation transporter	-2.06048	1.93e-06	P
NWMN_RS00640	NWMN_0115	-	DUF4242 domain-containing protein	2.72861	9.77e-12	S
NWMN_RS00665	NWMN_0120	-	DUF2294 domain-containing protein	2.05872	4e-09	S
NWMN_RS00670	NWMN_0121	fdh	NAD-dependent formate dehydrogenase	2.93698	1.48e-11	C
NWMN_RS00675	NWMN_0122	-	MFS transporter	2.66251	0	EGP
NWMN_RS00680	NWMN_0123	ausA	non-ribosomal peptide synthetase	2.23093	3.93e-07	Q
NWMN_RS00695	NWMN_0126	argB	acetylglutamate kinase	2.32174	7.21e-12	E
NWMN_RS00700	NWMN_0127	argJ	bifunctional glutamate N-acetyltransferase/amino-acid N-acetyltransferase	2.0737	1.32e-08	E
NWMN_RS00735	NWMN_0133	glcA	PTS glucose EIICBA component	-2.43312	0.000308	G
NWMN_RS00785	NWMN_0143	-	ABC transporter ATP-binding protein	4.94792	0	P
NWMN_RS00815	NWMN_0149	azoR	FMN-dependent NADH-azoreductase	3.90788	0	C
NWMN_RS00820	NWMN_0150	-	M23 family peptidase	5.00173	0	M
NWMN_RS00825	NWMN_0151	malK	sn-glycerol-3-phosphate ABC transporter ATP-binding protein UgpC	6.74706	0	P
NWMN_RS00830	NWMN_0152	malE	extracellular solute-binding protein	2.35691	1.42e-09	G
NWMN_RS00900	NWMN_0164	-	glycerophosphoryl diester phosphodiesterase	2.9683	0	C
NWMN_RS00965		#N/A	hypothetical protein	-2.07973	2.69e-08	-
NWMN_RS00970	NWMN_0175	hmp	nitric oxide dioxygenase	-2.07517	7.3e-09	C
NWMN_RS00990	NWMN_0177	glcC	PTS glucose transporter subunit IIB	2.25463	2.86e-07	G
NWMN_RS01085	NWMN_0194	lytS	sensor histidine kinase	2.07414	6.54e-08	#N/A
NWMN_RS01090	NWMN_0195	lytR	DNA-binding response regulator	2.036	9.26e-07	K
NWMN_RS01095	NWMN_0196	lrgA	antiholin-like murein hydrolase modulator LrgA	5.96473	0	S
NWMN_RS01100	NWMN_0197	lrgB	antiholin-like protein LrgB	6.14253	0	M
NWMN_RS01110	NWMN_0199	-	hypothetical protein	3.6943	3.33e-16	G
NWMN_RS01115	NWMN_0200	bglA	6-phospho-beta-glucosidase	2.61319	1.05e-14	G
NWMN_RS01125	NWMN_0201	-	class I SAM-dependent methyltransferase	2.15218	4.37e-08	Q
NWMN_RS01135	NWMN_0202	rbsK	ribokinase	-2.09809	4.86e-08	H
NWMN_RS01165	NWMN_0207	-	transposase	9.12323	0	#N/A
NWMN_RS01170	NWMN_0208	-	MFS transporter	8.54877	0	P
NWMN_RS01180		#N/A	glycine-glycine endopeptidase LytM	2.279	1.22e-13	M
NWMN_RS01220	NWMN_0219	esxA	WXG100 family type VII secretion effector EsxA	-3.56502	0	S
NWMN_RS01385	NWMN_0250	-	peptide ABC transporter permease	-3.92444	0	V
NWMN_RS01390	NWMN_0251	-	ABC transporter ATP-binding protein	-5.07893	0	V
NWMN_RS01415	NWMN_0256	nanT	hypothetical protein	2.3442	2.07e-09	E
NWMN_RS01420	NWMN_0257	nanA	N-acetylneuraminate lyase	3.98945	0	EM
NWMN_RS01445	NWMN_0262	gehB	YSIRK-type signal peptide-containing protein	2.04964	8.19e-06	#N/A
NWMN_RS01450	NWMN_0263	0	site-specific integrase	3.39057	0	S
NWMN_RS01460	NWMN_0264	-	hypothetical protein	2.13696	5.79e-09	-
NWMN_RS01465	NWMN_0265	-	hypothetical protein	3.32604	3.72e-12	E
NWMN_RS01470		#N/A	XRE family transcriptional regulator	3.21208	1.33e-15	K
NWMN_RS01475		#N/A	transcriptional regulator	2.67477	5.34e-10	#N/A
NWMN_RS01480		#N/A	hypothetical protein	2.55612	7.6e-10	-
NWMN_RS01490	NWMN_0268	-	antirepressor	2.64417	6.77e-15	S
NWMN_RS01500	NWMN_0269	-	helix-turn-helix domain-containing protein	2.51977	1.62e-12	-
NWMN_RS01505		#N/A	DUF1270 family protein	2.67422	9.17e-09	S
NWMN_RS01510	NWMN_0270	-	DUF1108 family protein	5.70473	0	S
NWMN_RS01515	NWMN_2615	#N/A	DUF2483 domain-containing protein	5.43954	0	S
NWMN_RS01520	NWMN_0271	-	ATP-binding protein	4.95738	0	S
NWMN_RS01525	NWMN_0272	-	single-stranded DNA-binding protein	4.37809	0	-
NWMN_RS01530	NWMN_0273	-	hypothetical protein	4.75755	0	S
NWMN_RS01540	NWMN_0275	-	hypothetical protein	4.34168	0	S
NWMN_RS01545	NWMN_0276	-	AAA family ATPase	4.64331	0	S
NWMN_RS01550		#N/A	hypothetical protein	4.21113	0	-
NWMN_RS01555		#N/A	DUF3269 family protein	4.15298	0	S
NWMN_RS01560	NWMN_0277	-	RusA family crossover junction endodeoxyribonuclease	3.91061	0	L
NWMN_RS01565		#N/A	DUF3113 family protein	3.98656	0	S
NWMN_RS01570	NWMN_0278	-	hypothetical protein	4.00186	0	S
NWMN_RS01575	NWMN_0279	-	DUF3310 domain-containing protein	3.95711	0	S
NWMN_RS01580	NWMN_0280	-	hypothetical protein	3.70937	0	S
NWMN_RS01585	NWMN_0281	-	hypothetical protein	3.72236	0	-
NWMN_RS01590		#N/A	hypothetical protein	3.88873	8.25e-14	#N/A
NWMN_RS01595	NWMN_0282	-	hypothetical protein	3.35141	1.78e-15	S
NWMN_RS01610	NWMN_0284	-	hypothetical protein	3.74982	0	S
NWMN_RS01755	NWMN_0308	-	DUF2951 domain-containing protein	2.88763	5.33e-09	S
NWMN_RS01760	NWMN_0309	-	CHAP domain-containing protein	2.78857	0	G
NWMN_RS01830	NWMN_0321	-	aldehyde reductase	-4.97209	0	M
NWMN_RS01845	NWMN_0324	-	PTS sugar transporter subunit IIA	2.64145	7.92e-09	G
NWMN_RS01850	NWMN_0325	-	PRD domain-containing protein	2.77238	7.44e-14	G
NWMN_RS01865	NWMN_0328	mepB	hypothetical protein	2.33177	2.09e-08	S
NWMN_RS01870	NWMN_0329	glpT	glycerol-3-phosphate transporter	2.00149	2.23e-07	G
NWMN_RS01910	NWMN_0337	fepB	deferrochelatase/peroxidase EfeB	2.18057	1.66e-05	P
NWMN_RS01915	NWMN_0338	fepC	iron permease FTR1 family protein	2.20831	1.24e-07	#N/A
NWMN_RS01920	NWMN_0339	tatC	twin-arginine translocase subunit TatC	2.68666	8.26e-14	U
NWMN_RS01925	NWMN_0340	tatA	twin-arginine translocase TatA/TatE family subunit	2.24107	1.06e-05	U
NWMN_RS01930	NWMN_0341	-	DUF1398 domain-containing protein	2.78278	2.5e-11	S
NWMN_RS01935		#N/A	transcriptional regulator	-2.11779	9.66e-06	K
NWMN_RS01955	NWMN_0345	-	hypothetical protein	2.52816	1.61e-09	S
NWMN_RS01965	NWMN_0346	-	acetyl-CoA acyltransferase	-3.33174	0	I
NWMN_RS02050	NWMN_0362	selX	toxin	2.49573	2.62e-11	S
NWMN_RS02055	NWMN_0363	-	YxeA family protein	2.79771	8.43e-09	S
NWMN_RS02060	NWMN_0364	-	peptidase	-3.46338	3.95e-12	S
NWMN_RS02065	NWMN_0365	-	XRE family transcriptional regulator	2.32415	1.33e-06	K
NWMN_RS02070	NWMN_0366	-	GlsB/YeaQ/YmgE family stress response membrane protein	-2.86092	3.69e-08	S
NWMN_RS02095	NWMN_0370	-	hypothetical protein	2.25897	3.74e-08	#N/A
NWMN_RS02100	NWMN_0371	ahpF	alkyl hydroperoxide reductase subunit F	5.47259	7.95e-14	O
NWMN_RS02105	NWMN_0372	ahpC	alkyl hydroperoxide reductase subunit C	5.31077	2.33e-15	O
NWMN_RS02115	NWMN_0374	tcyP	L-cystine transporter	2.73424	1.44e-15	U
NWMN_RS02140	NWMN_0378	xpt	xanthine phosphoribosyltransferase	4.46211	0	F
NWMN_RS02145	NWMN_0379	pbuX	purine permease	4.16841	2.44e-15	F
NWMN_RS02150	NWMN_0380	guaB	IMP dehydrogenase	3.05843	1.59e-06	F
NWMN_RS02155	NWMN_0381	guaA	GMP synthase (glutamine-hydrolyzing)	3.15525	3.05e-07	F
NWMN_RS02190	NWMN_0388	ssl1	superantigen-like protein SSL1	3.27219	4.44e-16	S
NWMN_RS02195	NWMN_0389	ssl2	superantigen-like protein SSL2	5.29706	0	S
NWMN_RS02200	NWMN_0390	ssl3	superantigen-like protein SSL3	2.82731	3.85e-14	S
NWMN_RS02210	NWMN_0391	ssl4	superantigen-like protein SSL4	3.50154	2.55e-15	S
NWMN_RS02230	NWMN_0394	ssl7	superantigen-like protein SSL7	6.64738	0	S
NWMN_RS02235	NWMN_0395	ssl8	superantigen-like protein SSL8	3.48505	0	S
NWMN_RS02240	NWMN_0396	ssl9	superantigen-like protein SSL9	5.74322	0	S
NWMN_RS02245	NWMN_0397	ssl10	superantigen-like protein SSL10	3.05473	2.95e-12	S
NWMN_RS02275	NWMN_0402	-	peroxidase inhibitor	2.55089	1.52e-10	-
NWMN_RS02320	NWMN_0411	lpl8	tandem-type lipoprotein Lpl9	-2.96809	0	M
NWMN_RS02330	NWMN_0413	-	hypothetical protein	-2.43477	3.59e-11	IU
NWMN_RS02340	NWMN_0415	-	hypothetical protein	-2.16078	1.57e-07	-
NWMN_RS02350	NWMN_0417	-	GTP-binding protein	15.0978	0	S
NWMN_RS02395	NWMN_0423	-	sodium-dependent transporter	4.98904	0	S
NWMN_RS02445	NWMN_0433	-	YibE/F family protein	2.19635	2.28e-10	S
NWMN_RS02465	NWMN_0437	gltD	glutamate synthase subunit beta	2.83558	1.58e-09	C
NWMN_RS02475	NWMN_0438	treP	PTS trehalose transporter subunit IIBC	3.26158	3.91e-07	G
NWMN_RS02480	NWMN_0439	treC	alpha,alpha-phosphotrehalase	2.8928	3.15e-09	G
NWMN_RS02610	NWMN_0457	veg	hypothetical protein	3.87967	0	S
NWMN_RS02615	NWMN_0458	ipk	4-diphosphocytidyl-2C-methyl-D-erythritol kinase	2.7648	0	I
NWMN_RS02810	NWMN_0480	-	PLP-dependent aminotransferase family protein	2.32	2.58e-10	K
NWMN_RS02945	NWMN_0506	rplGB	50S ribosomal protein L7ae-like protein	-2.99617	0	J
NWMN_RS03005	NWMN_0518	dck	deoxynucleoside kinase	2.0715	1.01e-08	F
NWMN_RS03010	NWMN_0519	dgk	deoxynucleoside kinase	2.82115	7.44e-11	F
NWMN_RS03015	NWMN_0520	tadA	tRNA-specific adenosine deaminase	2.27711	1.01e-07	FJ
NWMN_RS03035	NWMN_0524	sdrD	MSCRAMM family adhesin SdrD	-2.55447	1.25e-12	M
NWMN_RS03065	NWMN_0531	-	DUF1806 family protein	2.0278	1.73e-08	S
NWMN_RS03090	NWMN_0536	proP	proline/betaine transporter	-4.01278	0	EGP
NWMN_RS03140	NWMN_0547	-	APC family permease	-2.0756	7.88e-06	E
NWMN_RS03170	NWMN_0553	mvaK1	mevalonate kinase	-4.03351	0	I
NWMN_RS03175	NWMN_0554	mvaD	diphosphomevalonate decarboxylase	-4.23074	0	I
NWMN_RS03180	NWMN_0555	mvaK2	phosphomevalonate kinase	-3.86533	2.51e-14	I
NWMN_RS03355	NWMN_0587	-	alpha/beta hydrolase	-4.73137	8.47e-14	I
NWMN_RS03385	NWMN_0593	mnhA2	cation:proton antiporter	-2.60031	1.41e-10	P
NWMN_RS03390	NWMN_0594	mnhB2	Na(+)/H(+) antiporter subunit B	-2.31353	6.72e-10	P
NWMN_RS03425	NWMN_0601	mntC	metal ABC transporter substrate-binding protein	-22.3415	0	P
NWMN_RS03430	NWMN_0602	mntB	metal ABC transporter permease	-23.2537	0	P
NWMN_RS03435	NWMN_0603	mntA	metal ABC transporter ATP-binding protein	-12.4003	0	P
NWMN_RS03450	NWMN_0606	tagA	N-acetylmannosaminyltransferase	2.23789	6.15e-06	M
NWMN_RS03545	NWMN_0624	-	alpha/beta hydrolase	3.02886	1.11e-16	I
NWMN_RS03555	NWMN_0625	-	hypothetical protein	2.08515	2.47e-08	-
NWMN_RS03600	NWMN_0634	-	LysM peptidoglycan-binding domain-containing protein	2.17318	8.17e-07	M
NWMN_RS03675	NWMN_0647	-	hypothetical protein	-2.40562	1.53e-11	-
NWMN_RS03685	NWMN_0649	-	TIGR00730 family Rossman fold protein	-2.34102	1.76e-08	S
NWMN_RS03690	NWMN_0650	-	YaiI/YqxD family protein	-2.25991	5.05e-12	S
NWMN_RS03695	NWMN_0651	-	hypothetical protein	-2.85523	1.22e-15	-
NWMN_RS03715	NWMN_0655	mgrA	MarR family transcriptional regulator	2.52999	7.36e-10	K
NWMN_RS03735	NWMN_0659	-	DASS family sodium-coupled anion symporter	-2.53595	3.62e-12	P
NWMN_RS03740	NWMN_0660	-	deoxyribodipyrimidine photo-lyase	-3.02028	0	L
NWMN_RS03760	NWMN_0664	norA	multidrug efflux MFS transporter NorA	-2.25854	1.47e-11	EGP
NWMN_RS03775	NWMN_0667	fruR	DeoR/GlpR transcriptional regulator	-4.68163	7.06e-13	K
NWMN_RS03780	NWMN_0668	fruB	1-phosphofructokinase	-4.66865	3.41e-11	H
NWMN_RS03785	NWMN_0669	fruA	PTS fructose transporter subunit IIC	-3.60962	7.54e-07	G
NWMN_RS03805	NWMN_0672	-	aldo/keto reductase	-2.95339	8.88e-16	S
NWMN_RS03810	NWMN_0673	csbB	glycosyltransferase	-3.05898	0	M
NWMN_RS03995	NWMN_0705	sstD	siderophore ABC transporter substrate-binding protein	-2.45557	6.09e-10	P
NWMN_RS04015	NWMN_0709	-	EMYY motif lipoprotein	-2.2643	2.22e-09	-
NWMN_RS04045	NWMN_0715	gdpS	GGDEF domain-containing protein	-2.00826	4.64e-05	T
NWMN_RS04055	NWMN_0717	-	YigZ family protein	3.54848	5.55e-16	S
NWMN_RS04075	NWMN_0721	saHPF	ribosomal subunit interface protein	-2.48751	2.28e-09	J
NWMN_RS04160	NWMN_0734	-	YvcK family protein	-2.75782	7.77e-16	S
NWMN_RS04165	NWMN_0735	whiA	sporulation regulator WhiA	-2.54757	3.53e-12	K
NWMN_RS04175	NWMN_0736	clpP	ATP-dependent Clp protease proteolytic subunit	-2.14628	1.27e-10	OU
NWMN_RS04180	NWMN_0737	-	epimerase	-2.27144	4.95e-12	S
NWMN_RS04220	NWMN_0746	-	hypothetical protein	2.00004	7.74e-09	-
NWMN_RS04275	NWMN_0755	-	N-acetyltransferase	-2.48782	6.39e-13	S
NWMN_RS04280	NWMN_0756	clfA	MSCRAMM family adhesin clumping factor ClfA	-2.39136	0.000108	Q
NWMN_RS04290	NWMN_0758	emp	hypothetical protein	6.79641	0	#N/A
NWMN_RS04305	NWMN_0761	cspC	cold-shock protein	2.49724	3.05e-11	K
NWMN_RS04320	NWMN_0764	-	hypothetical protein	2.34103	2.06e-11	-
NWMN_RS04330		#N/A	hypothetical protein	2.6538	3.02e-12	-
NWMN_RS04335	NWMN_0766	-	hypothetical protein	-2.20262	2.56e-07	S
NWMN_RS04340	NWMN_0767	-	hypothetical protein	-2.34677	1.72e-10	-
NWMN_RS04350	NWMN_0769	-	amino acid transporter	2.45396	2.98e-10	S
NWMN_RS04360	NWMN_0771	ohr	organic hydroperoxide reductase OsmC/OhrA	-4.11489	0	O
NWMN_RS04385	NWMN_0776	gcvH	glycine cleavage system protein H	-2.4297	5.95e-10	E
NWMN_RS04395	NWMN_0777	-	DUF1963 domain-containing protein	-4.2686	0	S
NWMN_RS04405	NWMN_0778	-	topiosmerase	-3.45357	0	L
NWMN_RS04410	NWMN_0779	-	thioredoxin	-3.44166	0	CO
NWMN_RS04415	NWMN_0780	metN1	methionine import ATP-binding protein MetN 2	2.06295	0.00065	P
NWMN_RS04420	NWMN_0781	metP1	ABC transporter permease	2.22969	6.53e-05	P
NWMN_RS04470	NWMN_0790	-	hypothetical protein	5.97589	0	-
NWMN_RS04495	NWMN_0794	-	sulfite exporter TauE/SafE family protein	-2.07719	4.72e-08	S
NWMN_RS04515	NWMN_0798	-	DUF3055 domain-containing protein	4.0719	1.11e-16	S
NWMN_RS04520	NWMN_0799	-	DUF86 domain-containing protein	-2.10269	3.64e-09	S
NWMN_RS04525	NWMN_0800	nagD	TIGR01457 family HAD-type hydrolase	-2.06513	1.25e-06	G
NWMN_RS04540	NWMN_0802	dltX	teichoic acid D-Ala incorporation-associated protein DltX	-4.01983	7.25e-10	S
NWMN_RS04565	NWMN_0807	nfu	NifU family protein	3.11643	0	O
NWMN_RS04570	NWMN_0808	-	DUF1462 family protein	-2.36001	1.66e-07	S
NWMN_RS04590	NWMN_0811	ndh2	NADH dehydrogenase	-3.47631	2.3e-14	C
NWMN_RS04600	NWMN_0813	-	sodium:proton antiporter	6.22381	0	S
NWMN_RS04605	NWMN_0814	-	PaaI family thioesterase	2.81794	0	Q
NWMN_RS04610	NWMN_0815	-	pyridine nucleotide-disulfide oxidoreductase	371.546	0	P
NWMN_RS04690	NWMN_0831	argH	argininosuccinate lyase	3.09127	7.7e-08	E
NWMN_RS04695	NWMN_0832	argG	argininosuccinate synthase	2.24639	0.000216	E
NWMN_RS04705	NWMN_0834	-	TVP38/TMEM64 family protein	2.35362	1.35e-11	S
NWMN_RS04750	NWMN_0843	sufT	metal-sulfur cluster assembly factor	2.51602	1.02e-07	S
NWMN_RS04815	NWMN_0856	opp-3B	ABC transporter permease	-2.05478	2.21e-08	P
NWMN_RS04820	NWMN_0857	opp-3C	ABC transporter permease	-2.34194	7.41e-07	EP
NWMN_RS04945	NWMN_0883	-	alanine:cation symporter family protein	-3.4265	0	U
NWMN_RS05015	NWMN_0895	comK1	competence protein ComK	8.76482	0	K
NWMN_RS05090		#N/A	hypothetical protein	-2.58558	1.54e-05	#N/A
NWMN_RS05145	NWMN_0919	patA	aminotransferase class I/II-fold pyridoxal phosphate-dependent enzyme	2.02336	5.9e-07	E
NWMN_RS05220	NWMN_0932	folD	bifunctional methylenetetrahydrofolate dehydrogenase/methenyltetrahydrofolate cyclohydrolase	-3.36499	2.22e-12	F
NWMN_RS05225	NWMN_0933	purE	5-(carboxyamino)imidazole ribonucleotide mutase	-3.08579	2.87e-06	#N/A
NWMN_RS05230	NWMN_0934	purK	5-(carboxyamino)imidazole ribonucleotide synthase	-2.87839	0.001755	F
NWMN_RS05235	NWMN_0935	purC	phosphoribosylaminoimidazolesuccinocarboxamide synthase	-2.59012	0.009251	F
NWMN_RS05240		#N/A	phosphoribosylformylglycinamidine synthase subunit PurS	-3.09007	0.002011	F
NWMN_RS05245	NWMN_0936	purQ	phosphoribosylformylglycinamidine synthase subunit PurQ	-3.36614	0.001089	F
NWMN_RS05250	NWMN_0937	purL	phosphoribosylformylglycinamidine synthase subunit PurL	-3.60923	0.000894	F
NWMN_RS05255	NWMN_0938	purF	amidophosphoribosyltransferase	-3.85733	0.000256	F
NWMN_RS05260	NWMN_0939	purM	phosphoribosylformylglycinamidine cyclo-ligase	-4.0045	7.81e-05	F
NWMN_RS05265	NWMN_0940	purN	phosphoribosylglycinamide formyltransferase	-3.96614	7.64e-05	F
NWMN_RS05270	NWMN_0941	purH	bifunctional phosphoribosylaminoimidazolecarboxamide formyltransferase/inosine monophosphate cyclohydrolase	-3.99533	0.000148	F
NWMN_RS05275	NWMN_0942	purD	phosphoribosylamine--glycine ligase	-4.17699	6.11e-05	F
NWMN_RS05280	NWMN_0943	thiX	energy-coupling factor transporter transmembrane protein EcfT	2.51713	2.54e-10	P
NWMN_RS05285	NWMN_0944	thiW	ABC transporter ATP-binding protein	2.62102	7.26e-12	P
NWMN_RS05290	NWMN_0945	thiV	thiamine ABC transporter permease	2.63936	1.23e-08	S
NWMN_RS05300		#N/A	hypothetical protein	-2.43889	0.000117	#N/A
NWMN_RS05315	NWMN_0948	-	hypothetical protein	-2.1034	2.48e-07	S
NWMN_RS05325	NWMN_0950	ptsI	phosphoenolpyruvate--protein phosphotransferase	-2.08237	0.000499	G
NWMN_RS05330	NWMN_0951	-	glutaredoxin family protein	2.14687	1.27e-05	O
NWMN_RS05380	NWMN_0959	pdhA	pyruvate dehydrogenase E1 component subunit alpha	-2.82917	2.74e-06	C
NWMN_RS05385	NWMN_0960	pdhB	pyruvate dehydrogenase E1 component subunit beta	-2.41401	5.78e-05	C
NWMN_RS05390	NWMN_0961	pdhC	dihydrolipoyllysine-residue acetyltransferase component of pyruvate dehydrogenase complex	-2.3379	0.000137	C
NWMN_RS05395	NWMN_0962	pdhD	dihydrolipoyl dehydrogenase	-2.09256	0.001414	C
NWMN_RS05445	NWMN_0972	-	DUF1054 family protein	4.44228	0	S
NWMN_RS05450	NWMN_0973	imp	inositol monophosphatase	-2.15204	5.27e-09	G
NWMN_RS05475	NWMN_0977	-	DUF1507 family protein	3.28515	0	S
NWMN_RS05580	NWMN_0994	-	XRE family transcriptional regulator	2.15442	3.3e-09	S
NWMN_RS05585		#N/A	XRE family transcriptional regulator	4.78354	0	S
NWMN_RS05590	NWMN_0995	-	hypothetical protein	5.28592	0	S
NWMN_RS05595		#N/A	hypothetical protein	5.72872	0	#N/A
NWMN_RS05605		#N/A	DUF1270 family protein	4.62626	0	S
NWMN_RS05610	NWMN_0996	-	hypothetical protein	4.51378	0	#N/A
NWMN_RS05615	NWMN_0997	-	DUF1108 family protein	3.66768	5.55e-16	S
NWMN_RS05620	NWMN_0998	-	hypothetical protein	4.20325	0	S
NWMN_RS05625	NWMN_0999	-	hypothetical protein	3.95387	0	S
NWMN_RS05630	NWMN_1000	-	single-stranded DNA-binding protein	9.96005	3.83e-06	-
NWMN_RS05635	NWMN_1001	-	hypothetical protein	4.81974	0	S
NWMN_RS05645	NWMN_1003	-	hypothetical protein	4.49344	0	S
NWMN_RS05650	NWMN_1004	-	AAA family ATPase	4.74772	0	S
NWMN_RS05655		#N/A	hypothetical protein	3.61602	7.77e-16	-
NWMN_RS05660		#N/A	DUF3269 family protein	4.38728	0	S
NWMN_RS05665	NWMN_1005	rusA	RusA family crossover junction endodeoxyribonuclease	4.23726	0	L
NWMN_RS05670		#N/A	DUF3113 family protein	4.02282	0	S
NWMN_RS05675	NWMN_1006	-	hypothetical protein	4.17766	0	S
NWMN_RS05680	NWMN_1007	-	DUF3310 domain-containing protein	4.16012	0	S
NWMN_RS05685	NWMN_1008	-	hypothetical protein	3.85017	0	S
NWMN_RS05690	NWMN_1009	-	hypothetical protein	3.47705	2.22e-16	-
NWMN_RS05695		#N/A	hypothetical protein	3.70205	1.77e-12	#N/A
NWMN_RS05700	NWMN_1010	yopX	hypothetical protein	3.44434	3.33e-16	S
NWMN_RS05715	NWMN_1012	-	hypothetical protein	3.73343	0	S
NWMN_RS05720		#N/A	DUF1381 domain-containing protein	6.12814	1.44e-15	S
NWMN_RS05725		#N/A	hypothetical protein	5.85762	0	#N/A
NWMN_RS05730		#N/A	transcriptional regulator	4.69223	0	#N/A
NWMN_RS05735		#N/A	hypothetical protein	3.93002	0	#N/A
NWMN_RS05740	NWMN_1013	-	DUF1492 domain-containing protein	4.31405	0	#N/A
NWMN_RS05745	NWMN_1014	-	terminase small subunit	3.37548	0	S
NWMN_RS05750	NWMN_1015	-	PBSX family phage terminase large subunit	3.54909	0	S
NWMN_RS05755	NWMN_1016	-	phage portal protein	3.15108	0	S
NWMN_RS05760	NWMN_1017	-	phage head morphogenesis protein	3.05839	1.11e-16	S
NWMN_RS05765		#N/A	hypothetical protein	2.57466	2.43e-07	#N/A
NWMN_RS05770	NWMN_1018	-	DUF4355 domain-containing protein	2.57992	5.55e-15	S
NWMN_RS05775	NWMN_1019	-	phage major capsid protein	2.76928	6.66e-16	S
NWMN_RS05780	NWMN_1020	-	hypothetical protein	3.02506	1.11e-16	#N/A
NWMN_RS05785	NWMN_1021	-	phage head-tail adapter protein	3.11652	0	S
NWMN_RS05790	NWMN_1022	-	hypothetical protein	3.13401	0	-
NWMN_RS05795	NWMN_1023	-	HK97 gp10 family phage protein	2.93841	1.11e-16	S
NWMN_RS05800	NWMN_1024	-	hypothetical protein	3.6005	0	#N/A
NWMN_RS05805	NWMN_1025	-	phage major tail protein, TP901-1 family	2.77741	1.09e-13	#N/A
NWMN_RS05810	NWMN_1026	-	hypothetical protein	3.06058	1.44e-15	S
NWMN_RS05815	NWMN_1027	-	hypothetical protein	3.19222	0	-
NWMN_RS05820	NWMN_1028	-	hypothetical protein	2.58948	8.88e-16	S
NWMN_RS05825	NWMN_1029	-	phage tail family protein	3.35443	0	S
NWMN_RS05830	NWMN_1030	-	peptidase	2.97355	0	E
NWMN_RS05835	NWMN_1031	-	hypothetical protein	2.6295	1.79e-14	-
NWMN_RS05840	NWMN_1032	-	DUF2479 domain-containing protein	2.4894	3.77e-11	S
NWMN_RS05845	NWMN_1033	-	DUF2977 domain-containing protein	7.06606	0.000342	#N/A
NWMN_RS05885	NWMN_1040	isdB	iron-regulated surface determinant protein B	8.15548	0	M
NWMN_RS05890	NWMN_1041	isdA	iron-regulated surface determinant protein A	6.33081	0	M
NWMN_RS05895	NWMN_1042	isdC	iron-regulated surface determinant protein C	6.04235	0	M
NWMN_RS05905	NWMN_1044	isdE	heme uptake system protein IsdE	5.63712	0	P
NWMN_RS05910	NWMN_1045	isdF	hemin ABC transporter permease	3.96262	8.66e-15	#N/A
NWMN_RS05915	NWMN_1046	srtB	SrtB family sortase	6.02552	0	S
NWMN_RS05920	NWMN_1047	isdG	staphylobilin-forming heme oxygenase IsdG	4.89477	0	C
NWMN_RS06030	NWMN_1067	flr	FPRL1 inhibitory protein	2.38625	5.75e-11	#N/A
NWMN_RS06090	NWMN_1074	-	hypothetical protein	-4.00481	3.99e-11	-
NWMN_RS06095	NWMN_1075	ssl12	superantigen-like protein SSL12	8.02796	0	S
NWMN_RS06100	NWMN_1076	ssl13	superantigen-like protein SSL13	8.26736	0	S
NWMN_RS06105	NWMN_1077	ssl14	superantigen-like protein SSL14	9.89887	0	S
NWMN_RS06110	NWMN_1078	argF	ornithine carbamoyltransferase	2.37789	2.14e-11	E
NWMN_RS06115	NWMN_1079	arcC1	carbamate kinase 1	2.21849	2.92e-09	E
NWMN_RS06120	NWMN_1080	-	YfcC family protein	-2.15566	8.64e-11	#N/A
NWMN_RS06145	NWMN_1084	psmβ1	beta-class phenol-soluble modulin	-4.42565	4.09e-11	S
NWMN_RS06150	NWMN_2620	psmβ2	beta-class phenol-soluble modulin	-4.65616	4.09e-13	S
NWMN_RS06160	NWMN_1086	-	hypothetical protein	-2.21713	1.67e-10	K
NWMN_RS06190	NWMN_1092	mraY	phospho-N-acetylmuramoyl-pentapeptide- transferase	-2.41734	2.52e-09	M
NWMN_RS06195	NWMN_1093	murD	UDP-N-acetylmuramoyl-L-alanine--D-glutamate ligase	-2.54459	4.2e-11	M
NWMN_RS06200	NWMN_1094	divIB	cell division protein DivIB	-2.35401	5.19e-09	D
NWMN_RS06270	NWMN_1109	pyrR	bifunctional pyrimidine operon transcriptional regulator/uracil phosphoribosyltransferase	-5.33519	0	F
NWMN_RS06275	NWMN_1110	pyrP	uracil permease	-22.6581	0	F
NWMN_RS06280	NWMN_1111	pyrB	aspartate carbamoyltransferase	-25.4657	0	F
NWMN_RS06285	NWMN_1112	pyrC	dihydroorotase	-26.2331	0	F
NWMN_RS06290	NWMN_1113	carA	carbamoyl-phosphate synthase small chain	-25.6034	0	F
NWMN_RS06295	NWMN_1114	carB	carbamoyl-phosphate synthase large chain	-26.8136	0	F
NWMN_RS06300	NWMN_1115	pyrF	orotidine-5'-phosphate decarboxylase	-27.4421	0	F
NWMN_RS06305	NWMN_1116	pyrE	orotate phosphoribosyltransferase	-26.949	0	F
NWMN_RS06310	NWMN_1117	-	hypothetical protein	-22.6069	0	#N/A
NWMN_RS06325	NWMN_1120	gmk	guanylate kinase	2.47436	3.67e-08	F
NWMN_RS06330		#N/A	DNA-directed RNA polymerase subunit omega	2.23361	3.21e-08	K
NWMN_RS06350	NWMN_1124	-	NINE protein	-2.44274	2.3e-10	#N/A
NWMN_RS06400	NWMN_1134	rpmB	50S ribosomal protein L28	2.5424	5.6e-05	J
NWMN_RS06480	NWMN_1149	rimM	ribosome maturation factor RimM	-2.07379	9.1e-09	J
NWMN_RS06515	NWMN_1155	sucC	succinyl-CoA ligase subunit beta	-3.87197	3.26e-13	F
NWMN_RS06520	NWMN_1156	sucD	succinyl-CoA ligase subunit alpha	-3.61341	1.78e-12	C
NWMN_RS06550	NWMN_1162	xerC	tyrosine recombinase XerC	-2.59717	3.89e-15	D
NWMN_RS06555	NWMN_1163	clpQ	HslU--HslV peptidase proteolytic subunit	-3.08827	0	O
NWMN_RS06560	NWMN_1164	hslU	HslU--HslV peptidase ATPase subunit	-2.99435	2.87e-10	O
NWMN_RS06565	NWMN_1165	codY	GTP-sensing pleiotropic transcriptional regulator CodY	-2.82167	2.22e-14	K
NWMN_RS06665	NWMN_1182	rpsO	30S ribosomal protein S15	-2.65763	4.78e-11	J
NWMN_RS06720	NWMN_1193	cinA	competence protein CinA	-2.0199	1.2e-07	S
NWMN_RS06730	NWMN_1195	rny	ribonuclease Y	-2.17807	1.02e-06	S
NWMN_RS06740	NWMN_1197	-	TIGR00282 family metallophosphoesterase	2.6398	3.79e-13	S
NWMN_RS06745	NWMN_1198	-	2-oxoacid:acceptor oxidoreductase subunit alpha	3.81478	0	C
NWMN_RS06750	NWMN_1199	-	2-oxoacid:ferredoxin oxidoreductase subunit beta	4.12259	0	C
NWMN_RS06790	NWMN_1207	glpF	aquaporin family protein	5.87796	0	G
NWMN_RS06800	NWMN_1209	glpD	glycerol-3-phosphate dehydrogenase/oxidase	2.12055	9.16e-09	C
NWMN_RS06835	NWMN_1216	glnR	MerR family transcriptional regulator	-4.48211	0	K
NWMN_RS06840	NWMN_1217	glnA	glutamine synthetase	-8.27467	0	E
NWMN_RS07035	NWMN_1246	katA	catalase	-2.7097	5.93e-10	P
NWMN_RS07040	NWMN_1247	rpmG2	50S ribosomal protein L33	2.66671	0	J
NWMN_RS07045	NWMN_1248	rpsN2	30S ribosomal protein S14	28.1836	0	J
NWMN_RS07065	NWMN_1251	lexA	transcriptional repressor LexA	2.64309	6e-12	K
NWMN_RS07070	NWMN_1252	-	hypothetical protein	7.76621	0	-
NWMN_RS07095	NWMN_1256	-	DUF1453 family protein	-2.10646	2.28e-07	O
NWMN_RS07185	NWMN_1274	msrR	regulatory protein MsrR	-2.13236	6.77e-08	K
NWMN_RS07190	NWMN_1275	dmpI	tautomerase	-2.21828	1.63e-09	G
NWMN_RS07195	NWMN_1276	-	Y-family DNA polymerase	6.04267	0	L
NWMN_RS07430	NWMN_1320	brnQ3	branched-chain amino acid transport system II carrier protein	2.01926	3.39e-08	E
NWMN_RS07455	NWMN_1325	sucB	dihydrolipoyllysine-residue succinyltransferase component of 2-oxoglutarate dehydrogenase complex	-3.37163	1.13e-12	C
NWMN_RS07460	NWMN_1326	sucA	2-oxoglutarate dehydrogenase E1 component	-2.08633	0.000487	C
NWMN_RS07485	NWMN_1329	pgpB	phosphatase PAP2 family protein	-3.41798	0	I
NWMN_RS07490	NWMN_1330	murG	undecaprenyldiphospho-muramoylpentapeptide beta-N- acetylglucosaminyltransferase	-4.30495	0	M
NWMN_RS07495	NWMN_1331	-	GNAT family N-acetyltransferase	-4.47835	0	K
NWMN_RS07550	NWMN_1340	cvfC	virulence factor C	2.1565	2.98e-08	C
NWMN_RS07555	NWMN_1341	-	hypothetical protein	2.72343	1.52e-14	C
NWMN_RS07560		#N/A	zinc-finger domain-containing protein	3.60468	0	#N/A
NWMN_RS07595	NWMN_1346	norB	quinolone resistance protein NorB	2.52174	3.42e-11	EGP
NWMN_RS07625	NWMN_1352	-	PepSY domain-containing protein	-3.12713	2.05e-07	S
NWMN_RS07645	NWMN_1356	gpsB	cell division regulator GpsB	-3.99906	0	D
NWMN_RS07650	NWMN_1357	-	DUF1273 domain-containing protein	-4.15643	0	S
NWMN_RS07655	NWMN_1358	-	DUF1798 family protein	-2.1338	3.36e-05	S
NWMN_RS07665	NWMN_1360	recU	Holliday junction resolvase RecU	-2.05421	1.93e-06	#N/A
NWMN_RS07800	NWMN_1385	rpsA	30S ribosomal protein S1	-2.24061	4.63e-07	J
NWMN_RS07840	NWMN_1389	ebpS	elastin-binding protein EbpS	-2.62511	1.68e-08	M
NWMN_RS07855	NWMN_1392	fer	ferredoxin	6.50132	0	C
NWMN_RS07985	NWMN_1415	malR	LacI family transcriptional regulator	4.07156	0	K
NWMN_RS08000	NWMN_1417	gnd	phosphogluconate dehydrogenase (NADP(+)-dependent, decarboxylating)	-2.19674	0.000385	G
NWMN_RS08020	NWMN_1420	-	BrxA/BrxB family bacilliredoxin	-2.2024	2.81e-12	S
NWMN_RS08125	NWMN_1440	gcvPA	glycine dehydrogenase	-2.01961	1.8e-05	E
NWMN_RS08130	NWMN_1441	gcvT	aminomethyltransferase	-2.25448	1.01e-10	E
NWMN_RS08135	NWMN_1442	aroK	shikimate kinase	2.70081	3.03e-09	F
NWMN_RS08185	NWMN_1451	glk	ROK family protein	-2.1725	6.94e-10	G
NWMN_RS08190		#N/A	DUF910 family protein	-2.14231	2.67e-06	S
NWMN_RS08205	NWMN_1454	rpmG	50S ribosomal protein L33	-2.6475	1.4e-14	J
NWMN_RS08220	NWMN_1457	zur	transcriptional repressor	4.63611	0	P
NWMN_RS08225	NWMN_1458	znuB	metal ABC transporter permease	3.80284	0	P
NWMN_RS08230	NWMN_1459	znuC	metal ABC transporter ATP-binding protein	4.28849	0	P
NWMN_RS08390	NWMN_1490	comEC	DNA internalization-related competence protein ComEC/Rec2	3.48739	0	#N/A
NWMN_RS08470	NWMN_1505	-	divalent metal cation transporter	-3.18061	0	P
NWMN_RS08475	NWMN_1506	pxpA	LamB/YcsF family protein	-3.13512	0	S
NWMN_RS08480	NWMN_1507	-	acetyl-CoA carboxylase biotin carboxylase subunit	-2.59101	0	I
NWMN_RS08570	NWMN_1526	-	hypothetical protein	-2.04362	1.7e-05	#N/A
NWMN_RS08740	NWMN_1559	tag	DNA-3-methyladenine glycosylase I	2.42479	1.29e-14	L
NWMN_RS08745	NWMN_1560	-	AbrB family transcriptional regulator	3.57171	0	S
NWMN_RS08825	NWMN_1573	rpmI	50S ribosomal protein L35	-2.17823	6.36e-07	J
NWMN_RS08830	NWMN_1574	infC	translation initiation factor IF-3	-2.06315	6.59e-08	J
NWMN_RS08840	NWMN_1576	thrS	threonine--tRNA ligase	2.51657	2.6e-08	J
NWMN_RS08865	NWMN_1580	gapB	aldehyde dehydrogenase	4.69701	0	G
NWMN_RS08905	NWMN_1587	citC	isocitrate dehydrogenase (NADP(+))	-3.30675	0	C
NWMN_RS08910	NWMN_1588	citZ	citrate synthase	-2.75189	5.75e-11	C
NWMN_RS08915	NWMN_1589	aapA	amino acid permease	2.14832	7.38e-06	E
NWMN_RS08975	NWMN_1601	-	metal-dependent hydrolase	-2.06792	2.92e-09	S
NWMN_RS08990	NWMN_1603	ald2	alanine dehydrogenase	-2.11867	5.28e-06	E
NWMN_RS09100	NWMN_1622	tyrS	tyrosine--tRNA ligase	-2.11395	3.33e-07	J
NWMN_RS09115	NWMN_1624	isdH	iron-regulated surface determinant protein H	4.55001	0	M
NWMN_RS09125	NWMN_1625	fhs	formate--tetrahydrofolate ligase	-4.3064	2.4e-11	F
NWMN_RS09130	NWMN_1626	acsA	acetate--CoA ligase	2.04378	3.47e-09	I
NWMN_RS09135	NWMN_1627	acuA	hypothetical protein	2.27409	1.28e-05	K
NWMN_RS09140	NWMN_1628	acuC	acetoin utilization protein AcuC	2.30642	5.66e-09	BQ
NWMN_RS09165	NWMN_1631	-	hypothetical protein	-2.67396	1.14e-12	M
NWMN_RS09180	NWMN_1634	ftsK	DNA translocase FtsK	-2.30097	8.82e-08	D
NWMN_RS09185	NWMN_1635	-	DUF4479 domain-containing protein	-2.54163	3.06e-12	J
NWMN_RS09190	NWMN_1636	-	DUF1444 domain-containing protein	-2.14517	1.61e-10	S
NWMN_RS09235	NWMN_1645	-	YtxH domain-containing protein	-2.68737	2.78e-15	-
NWMN_RS09275	NWMN_1653	-	TIGR01212 family radical SAM protein	2.76625	4e-14	S
NWMN_RS09280	NWMN_1654	-	methyltransferase domain-containing protein	2.73767	4.55e-15	M
NWMN_RS09310	NWMN_1658	putA	proline dehydrogenase	5.35461	0	E
NWMN_RS09315	NWMN_1659	ribH	6,7-dimethyl-8-ribityllumazine synthase	2.48909	1e-11	H
NWMN_RS09330	NWMN_1662	ribD	bifunctional diaminohydroxyphosphoribosylaminopyrimidine deaminase/5-amino-6-(5-phosphoribosylamino)uracil reductase RibD	2.06054	5.88e-09	#N/A
NWMN_RS09335	NWMN_1663	-	pyridine nucleotide-disulfide oxidoreductase	-2.20451	6.7e-07	S
NWMN_RS09360		#N/A	hypothetical protein	2.15745	3.98e-06	-
NWMN_RS09365	NWMN_1668	sigS	RNA polymerase sigma factor SigS	2.37231	8.36e-11	K
NWMN_RS09370	NWMN_1669	comK2	competence protein ComK	2.59996	3.46e-11	S
NWMN_RS09375	NWMN_1670	-	hypothetical protein	2.45804	2.64e-08	-
NWMN_RS09380	NWMN_1671	spdA	CPBP family intramembrane metalloprotease SdpA	2.85358	2.11e-15	S
NWMN_RS09430	NWMN_1681	pckA	phosphoenolpyruvate carboxykinase (ATP)	2.46083	4.29e-08	F
NWMN_RS09470		#N/A	calcium-binding protein	-2.13154	7.01e-09	#N/A
NWMN_RS09475	NWMN_1689	-	DUF4352 domain-containing protein	-2.49959	3.4e-14	S
NWMN_RS09530	NWMN_1696	-	DUF1433 domain-containing protein	2.99333	1.97e-09	#N/A
NWMN_RS09605	NWMN_1710	epiE	lantibiotic immunity ABC transporter MutE/EpiE family permease subunit	-3.13761	1e-11	S
NWMN_RS09610	NWMN_1711	epiF	lantibiotic protection ABC transporter ATP-binding subunit	-2.87399	1.83e-11	V
NWMN_RS09615	NWMN_1712	epiP	peptidase S8	-2.32803	5.57e-11	O
NWMN_RS09655	NWMN_1720	-	hypothetical protein	2.589	9.52e-13	#N/A
NWMN_RS09790	NWMN_1737	-	YlbF/YmcA family competence regulator	-3.08483	0	S
NWMN_RS09810	NWMN_1741	airS	GAF domain-containing protein	2.3848	1.11e-09	T
NWMN_RS09825	NWMN_1744	-	hypothetical protein	2.20413	5.74e-08	-
NWMN_RS09830	NWMN_1745	-	hypothetical protein	2.5522	1.26e-07	#N/A
NWMN_RS09860	NWMN_1750	-	ABC transporter permease subunit	3.72615	0	P
NWMN_RS10065	NWMN_1760	mutY	A/G-specific adenine glycosylase	2.12925	3.87e-09	L
NWMN_RS10100	NWMN_1766	sgtB	monofunctional glycosyltransferase	2.0677	2.76e-08	M
NWMN_RS10165	NWMN_1778	-	peptidase	2.05407	3.29e-08	E
NWMN_RS10170	NWMN_1779	-	phage tail family protein	2.28147	1.11e-10	S
NWMN_RS10175	NWMN_1780	0	hypothetical protein	2.10403	1.55e-10	S
NWMN_RS10180	NWMN_1781	-	hypothetical protein	2.68005	7.66e-15	-
NWMN_RS10185	NWMN_1782	-	hypothetical protein	2.37983	4.97e-12	S
NWMN_RS10190	NWMN_1783	-	phage major tail protein, TP901-1 family	2.3515	3.63e-10	#N/A
NWMN_RS10195	NWMN_1784	-	hypothetical protein	2.48536	1.2e-12	#N/A
NWMN_RS10200	NWMN_1785	-	HK97 gp10 family phage protein	2.9826	1.11e-16	S
NWMN_RS10205	NWMN_1786	-	hypothetical protein	3.27475	0	-
NWMN_RS10210	NWMN_1787	-	phage head-tail adapter protein	3.09488	0	S
NWMN_RS10215	NWMN_1788	-	hypothetical protein	3.06893	4.44e-16	#N/A
NWMN_RS10220	NWMN_1789	-	phage major capsid protein	2.72372	2.11e-15	S
NWMN_RS10230		#N/A	hypothetical protein	2.42783	3.6e-06	#N/A
NWMN_RS10235	NWMN_1791	-	phage head morphogenesis protein	3.07474	1.11e-16	S
NWMN_RS10240	NWMN_1792	-	phage portal protein	3.10122	0	S
NWMN_RS10245	NWMN_1793	-	PBSX family phage terminase large subunit	3.55376	0	S
NWMN_RS10250	NWMN_1794	-	terminase small subunit	3.32087	0	S
NWMN_RS10255	NWMN_1795	rinA	DUF1492 domain-containing protein	4.54864	0	#N/A
NWMN_RS10260		#N/A	hypothetical protein	4.44931	0	#N/A
NWMN_RS10265		#N/A	transcriptional regulator	4.23868	0	#N/A
NWMN_RS10270		#N/A	hypothetical protein	6.59303	0	#N/A
NWMN_RS10280	NWMN_1796	-	hypothetical protein	3.63178	0	S
NWMN_RS10295	NWMN_1798	-	hypothetical protein	3.89834	0	S
NWMN_RS10300		#N/A	hypothetical protein	4.74264	7.77e-16	#N/A
NWMN_RS10305	NWMN_1799	-	hypothetical protein	3.73295	0	-
NWMN_RS10310	NWMN_1800	-	hypothetical protein	3.77724	0	S
NWMN_RS10315	NWMN_1801	-	DUF3310 domain-containing protein	3.83571	0	S
NWMN_RS10320	NWMN_1802	-	hypothetical protein	3.90457	0	S
NWMN_RS10325		#N/A	DUF3113 family protein	4.59381	0	S
NWMN_RS10330	NWMN_1803	-	RusA family crossover junction endodeoxyribonuclease	4.34488	0	L
NWMN_RS10335		#N/A	DUF3269 family protein	4.25017	0	S
NWMN_RS10340		#N/A	hypothetical protein	3.74575	6.66e-16	-
NWMN_RS10345	NWMN_1804	-	AAA family ATPase	4.66692	0	S
NWMN_RS10350	NWMN_1805	-	hypothetical protein	4.65592	0	S
NWMN_RS10360	NWMN_1807	-	hypothetical protein	4.89895	0	S
NWMN_RS10365	NWMN_1808	-	single-stranded DNA-binding protein	4.13638	0	-
NWMN_RS10370	NWMN_1809	-	ATP-binding protein	5.10519	0	S
NWMN_RS10375	NWMN_2621	#N/A	DUF2483 domain-containing protein	5.42395	0	S
NWMN_RS10380	NWMN_1810	-	DUF1108 family protein	5.468	0	S
NWMN_RS10385		#N/A	hypothetical protein	8.33724	0	-
NWMN_RS10395	NWMN_1811	-	oxidoreductase	8.99151	0	S
NWMN_RS10405		#N/A	XRE family transcriptional regulator	9.3011	0	#N/A
NWMN_RS10425	NWMN_1814	int2	site-specific integrase	2.17696	1.12e-09	L
NWMN_RS10450	NWMN_1819	ptpA	protein-tyrosine-phosphatase	-2.55221	6.33e-15	T
NWMN_RS10455	NWMN_1820	-	hypothetical protein	-2.42944	1.45e-09	S
NWMN_RS10460	NWMN_1821	-	YihY/virulence factor BrkB family protein	-4.54466	0	S
NWMN_RS10520	NWMN_1831	ftnA	non-heme ferritin	3.53031	3.3e-11	P
NWMN_RS10530	NWMN_1832	-	DNA polymerase III subunit epsilon	2.11668	5.69e-12	L
NWMN_RS10575	NWMN_1840	putP	sodium/proline symporter PutP	2.11365	3.86e-09	E
NWMN_RS10605	NWMN_1846	purB	adenylosuccinate lyase	-2.16204	0.000339	F
NWMN_RS10665	NWMN_1856	pncA	cysteine hydrolase	2.47503	4.29e-11	Q
NWMN_RS10690	NWMN_1860	-	YolD-like family protein	4.61425	0	S
NWMN_RS10695	NWMN_1861	-	hypothetical protein	-5.6132	0	-
NWMN_RS10730	NWMN_1867	pmtC	phenol-soluble modulin export ABC transporter ATP-binding protein PmtC	-2.1409	5.09e-11	V
NWMN_RS10740	NWMN_1869	pmtA	phenol-soluble modulin export ABC transporter ATP-binding protein PmtA	-2.26357	7.78e-11	V
NWMN_RS10745	NWMN_1870	pmtR	GntR family transcriptional regulator	-2.00865	1.31e-07	K
NWMN_RS10765		#N/A	MAP domain-containing protein	3.19426	8.92e-11	#N/A
NWMN_RS10770	NWMN_1872	eap/map	MAP domain-containing protein	2.91441	7.91e-08	#N/A
NWMN_RS10775	NWMN_1873	hlb-1	hypothetical protein	4.33678	0	#N/A
NWMN_RS10780		#N/A	hypothetical protein	3.04275	1.42e-11	#N/A
NWMN_RS10790		#N/A	hypothetical protein	2.19565	1.11e-09	#N/A
NWMN_RS10800	NWMN_1877	chp	chemotaxis inhibitory protein	6.01439	0	#N/A
NWMN_RS10805	NWMN_1878	-	peptidoglycan hydrolase	7.35438	0	#N/A
NWMN_RS10815	NWMN_1881	ami	CHAP domain-containing protein	14.6695	0	S
NWMN_RS10865	NWMN_1888	-	phage tail tape measure protein	-2.38865	1.49e-11	S
NWMN_RS11040	NWMN_1916	-	DUF771 domain-containing protein	3.09604	2.07e-11	S
NWMN_RS11060	NWMN_1918	-	oxidoreductase	4.19677	0	S
NWMN_RS11065	NWMN_1919	-	hypothetical protein	2.25729	7.14e-08	-
NWMN_RS11070		#N/A	DUF2829 domain-containing protein	3.60062	3.25e-11	S
NWMN_RS11105	NWMN_1924	hlb	hypothetical protein	-2.0121	2.79e-09	-
NWMN_RS11120	NWMN_1927	lukG	bi-component leukocidin LukGH subunit G	2.36042	3.01e-09	M
NWMN_RS11125	NWMN_1928	lukH	bi-component leukocidin LukGH subunit H	2.35749	5.6e-08	S
NWMN_RS11130	NWMN_1929	-	ArgE/DapE family deacylase	-4.28958	0	E
NWMN_RS11150	NWMN_1933	-	GNAT family N-acetyltransferase	-3.39846	6.66e-16	K
NWMN_RS11155	NWMN_1934	-	hypothetical protein	-4.2469	0	#N/A
NWMN_RS11175	NWMN_1937	groEL	molecular chaperone GroEL	-2.59765	3.66e-15	O
NWMN_RS11180	NWMN_1938	groES	co-chaperone GroES	-2.51752	2.75e-13	O
NWMN_RS11195	NWMN_1941	-	nitroreductase	3.61146	0	S
NWMN_RS11205	NWMN_2624	#N/A	delta-lysin family phenol-soluble modulin	-2.72484	1.44e-05	#N/A
NWMN_RS11210	NWMN_1943	agrB	accessory gene regulator AgrB	-3.01452	3.15e-07	KOT
NWMN_RS11215	NWMN_1944	agrD	cyclic lactone autoinducer peptide	-3.35985	4.91e-10	#N/A
NWMN_RS11220	NWMN_1945	agrC	GHKL domain-containing protein	-2.94319	1.38e-05	#N/A
NWMN_RS11225	NWMN_1946	agrA	DNA-binding response regulator	-2.99358	2.98e-08	K
NWMN_RS11250	NWMN_1950	nrgA	ammonium transporter	-15.0136	0	P
NWMN_RS11255	NWMN_1951	-	oxidoreductase	2.92946	1.68e-06	O
NWMN_RS11260	NWMN_1952	-	YeeE/YedE family protein	2.90958	1.85e-11	#N/A
NWMN_RS11310	NWMN_1960	ilvD	dihydroxy-acid dehydratase	-3.08781	4.91e-10	E
NWMN_RS11315	NWMN_1961	ilvB	biosynthetic-type acetolactate synthase large subunit	-2.93173	8.14e-11	H
NWMN_RS11320		#N/A	ACT domain-containing protein	-2.87103	3.14e-11	E
NWMN_RS11325	NWMN_1962	ilvC	ketol-acid reductoisomerase	-2.19932	7.51e-07	H
NWMN_RS11455	NWMN_1980	kdpC	potassium-transporting ATPase subunit C	2.22717	2.61e-08	P
NWMN_RS11460	NWMN_1981	kdpB	potassium-transporting ATPase subunit B	3.17075	0	P
NWMN_RS11505	NWMN_1989	-	hypothetical protein	-5.84091	0	-
NWMN_RS11575	NWMN_2001	ssbB	single-stranded DNA-binding protein	2.09251	6.54e-09	L
NWMN_RS11585	NWMN_2003	fabZ	beta-hydroxyacyl-ACP dehydratase	-2.88468	0	I
NWMN_RS11590	NWMN_2004	murA1	UDP-N-acetylglucosamine 1-carboxyvinyltransferase	-2.6954	1.78e-10	M
NWMN_RS11595	NWMN_2005	-	DUF1146 domain-containing protein	-2.04806	4.82e-08	S
NWMN_RS11635	NWMN_2012	atpE	F0F1 ATP synthase subunit C	-2.01153	5.78e-09	C
NWMN_RS11700	NWMN_2025	rho	transcription termination factor Rho	-2.09209	9.88e-08	K
NWMN_RS11705	NWMN_2026	-	aldehyde dehydrogenase family protein	-2.50549	9.08e-13	C
NWMN_RS11720	NWMN_2029	fbaA	fructose-bisphosphate aldolase	-2.20932	0.000405	G
NWMN_RS11730	NWMN_2031	pyrG	CTP synthetase	-3.65338	4.66e-11	F
NWMN_RS11740	NWMN_2033	-	GNAT family N-acetyltransferase	-2.06269	7.45e-09	JK
NWMN_RS11750	NWMN_2034	coaA	type II pantothenate kinase	-2.12433	1.37e-10	F
NWMN_RS11755	NWMN_2035	-	DUF2750 domain-containing protein	2.33004	2.45e-09	S
NWMN_RS11775	NWMN_2039	-	membrane protein	-2.02693	1.23e-07	S
NWMN_RS11785		#N/A	hypothetical protein	-3.40769	2.81e-09	#N/A
NWMN_RS11825	NWMN_2048	-	SDR family oxidoreductase	-6.68094	0	GM
NWMN_RS11855	NWMN_2053	-	hypothetical protein	2.09407	2.64e-08	S
NWMN_RS11885	NWMN_2058	mtlR	PRD domain-containing protein	-5.44534	0	GKT
NWMN_RS11890	NWMN_2059	mtlA	mannitol-specific phosphotransferase enzyme IIA component	-7.04368	0	G
NWMN_RS11895	NWMN_2060	mtlD	mannitol-1-phosphate 5-dehydrogenase	-6.66148	0	G
NWMN_RS11905	NWMN_2062	glmM	phosphoglucosamine mutase	-2.4459	2.86e-12	G
NWMN_RS11910	NWMN_2063	-	YbbR-like domain-containing protein	-2.30969	3.38e-12	S
NWMN_RS11915	NWMN_2064	dacA	TIGR00159 family protein	-2.16254	3.21e-10	S
NWMN_RS11975		#N/A	hypothetical protein	-4.57077	3.87e-13	#N/A
NWMN_RS11990	NWMN_2069	sepA	multidrug efflux transporter SepA	2.1929	4.71e-10	U
NWMN_RS11995	NWMN_2070	sdrM	MFS transporter	2.2291	1.93e-10	EGP
NWMN_RS12010	NWMN_2073	-	metal-dependent hydrolase	2.18632	2.46e-08	S
NWMN_RS12015	NWMN_2074	-	hypothetical protein	11.9874	0	-
NWMN_RS12020	NWMN_2075	-	YjiH family protein	2.10984	1.06e-06	#N/A
NWMN_RS12030	NWMN_2077	htsB	iron ABC transporter permease	2.25258	6.82e-11	U
NWMN_RS12055	NWMN_2081	sfnaA	staphyloferrin A export MFS transporter	2.83173	1.6e-14	EGP
NWMN_RS12080	NWMN_2086	asp23	Asp23/Gls24 family envelope stress response protein	-4.40288	6.61e-12	S
NWMN_RS12085	NWMN_2087	-	DUF2273 domain-containing protein	-3.88007	0	S
NWMN_RS12090	NWMN_2088	amaP	alkaline shock response membrane anchor protein AmaP	-3.58391	1.95e-09	S
NWMN_RS12095	NWMN_2089	opuD2	BCCT family transporter	-6.64194	0	U
NWMN_RS12195	NWMN_2107	-	M23 family peptidase	-2.6883	1.63e-14	M
NWMN_RS12200	NWMN_2108	-	hydrolase	-2.50822	1.11e-10	S
NWMN_RS12285	NWMN_2124	cbiO	energy-coupling factor transporter ATPase	2.38668	2.56e-10	P
NWMN_RS12460	NWMN_2158	glcU	glucose uptake protein GlcU	2.00726	5.17e-06	G
NWMN_RS12560	NWMN_2173	moeA	molybdopterin molybdenumtransferase	-2.04574	3.42e-08	H
NWMN_RS12570	NWMN_2175	moaB	molybdenum cofactor biosynthesis protein	-2.276	2.15e-13	H
NWMN_RS12575	NWMN_2176	moeB	molybdopterin biosynthesis protein MoeB	-2.16605	2.2e-10	H
NWMN_RS12615	NWMN_2185	fhuD2	ferrichrome ABC transporter substrate-binding protein	3.13487	1.89e-15	P
NWMN_RS12665	NWMN_2195	sarR	HTH-type transcriptional regulator SarR	2.64907	9.99e-16	K
NWMN_RS12675	NWMN_2196	-	hypothetical protein	-2.39854	8.75e-12	S
NWMN_RS12715	NWMN_2203	-	CHAP domain-containing protein	4.11725	0	S
NWMN_RS12740		#N/A	hypothetical protein	2.47037	8.77e-07	-
NWMN_RS12745	NWMN_2209	-	DUF1641 domain-containing protein	-3.60529	0	S
NWMN_RS12750	NWMN_2210	fdhA	formate dehydrogenase subunit alpha	-3.07959	3.66e-11	C
NWMN_RS12755	NWMN_2211	-	transcriptional regulator	-2.85629	0	#N/A
NWMN_RS12760	NWMN_2212	-	inositol monophosphatase	-3.16035	0	G
NWMN_RS12850	NWMN_2229	-	SDR family oxidoreductase	-3.28129	0	IQ
NWMN_RS12870	NWMN_2233	hutR	LysR family transcriptional regulator	2.75475	2.01e-12	K
NWMN_RS12880	NWMN_2235	hutG	formimidoylglutamase	-2.32435	2.52e-09	E
NWMN_RS12925	NWMN_2243	-	DUF805 domain-containing protein	-2.21751	3.04e-08	S
NWMN_RS12935	NWMN_2246	gltS	sodium/glutamate symporter	-2.52801	6.69e-11	P
NWMN_RS12980	NWMN_2255	-	TetR/AcrR family transcriptional regulator	2.06382	7.83e-07	K
NWMN_RS13005	NWMN_2258	tcaR	transcriptional regulator	6.98389	0	K
NWMN_RS13050	NWMN_2267	mqo	malate:quinone oxidoreductase	-2.44108	7.34e-09	C
NWMN_RS13065	NWMN_2270	-	hypothetical protein	-2.60458	3.81e-12	-
NWMN_RS13075	NWMN_2272	-	acryloyl-CoA reductase	-2.31798	1.92e-08	#N/A
NWMN_RS13120	NWMN_2279	scrA	PTS sucrose transporter subunit IIBC	2.10209	3.52e-08	G
NWMN_RS13125	NWMN_2280	-	DUF1722 domain-containing protein	2.83809	7.88e-15	S
NWMN_RS13130	NWMN_2281	rsp	AraC family transcriptional regulator	3.14229	1.11e-16	K
NWMN_RS13135	NWMN_2282	-	general stress protein	-2.10268	1.74e-08	S
NWMN_RS13165	NWMN_2288	narK	MFS transporter	-5.85491	0	P
NWMN_RS13200	NWMN_2295	narJ	nitrate reductase molybdenum cofactor assembly chaperone	-2.03213	2.31e-07	#N/A
NWMN_RS13205	NWMN_2296	narH	nitrate reductase subunit beta	-2.46155	1.65e-10	C
NWMN_RS13210	NWMN_2297	narG	nitrate reductase subunit alpha	-2.5077	7.95e-08	C
NWMN_RS13215	NWMN_2298	nasF	uroporphyrinogen-III C-methyltransferase	-3.89683	0	H
NWMN_RS13220	NWMN_2299	nasE	nitrite reductase (NAD(P)H) small subunit	-4.33374	0	P
NWMN_RS13225	NWMN_2300	nasD	NAD(P)/FAD-dependent oxidoreductase	-5.07362	0	C
NWMN_RS13230	NWMN_2301	nirR	sirohydrochlorin chelatase	-7.12253	0	S
NWMN_RS13250	NWMN_2305	-	glutathione S-transferase	3.17782	6.26e-13	S
NWMN_RS13255	NWMN_2306	-	zinc ABC transporter substrate-binding lipoprotein AdcA	48.4008	0	P
NWMN_RS13280	NWMN_2309	-	DUF4467 domain-containing protein	2.01148	9.83e-07	S
NWMN_RS13305	NWMN_2314	mdeA	DHA2 family efflux MFS transporter permease subunit	-2.72066	3e-15	#N/A
NWMN_RS13310		#N/A	hypothetical protein	-7.2579	0	#N/A
NWMN_RS13315		#N/A	hypothetical protein	394.498	0	-
NWMN_RS13320	NWMN_2315	gpmA	2,3-bisphosphoglycerate-dependent phosphoglycerate mutase	-7.63769	0	G
NWMN_RS13325	NWMN_2316	-	cation transporter	6.38322	0	P
NWMN_RS13345	NWMN_2318	hlgA	bi-component gamma-hemolysin HlgAB subunit A	2.79241	1.28e-09	S
NWMN_RS13350	NWMN_2319	hlgC	bi-component gamma-hemolysin HlgCB subunit C	4.01146	0	S
NWMN_RS13355	NWMN_2320	hlgB	bi-component gamma-hemolysin HlgAB/HlgCB subunit B	2.99491	7.44e-15	M
NWMN_RS13415		#N/A	type I toxin-antitoxin system Fst family toxin	-3.00249	1.07e-06	#N/A
NWMN_RS13435	NWMN_2333	-	MFS transporter	4.44846	0	EGP
NWMN_RS13440	NWMN_2334	-	AraC family transcriptional regulator	-2.77908	3.75e-12	K
NWMN_RS13450	NWMN_2336	-	phosphohydrolase	2.84328	2.47e-10	S
NWMN_RS13470	NWMN_2339	kimA	APC family permease	2.37638	7.88e-09	E
NWMN_RS13555	NWMN_2352	-	iron export ABC transporter permease subunit FetB	-4.16326	0	S
NWMN_RS13560	NWMN_2353	-	ATP-binding cassette domain-containing protein	-2.04626	2.59e-09	S
NWMN_RS13600	NWMN_2359	cntE	MFS transporter	13.9637	0	EGP
NWMN_RS13605	NWMN_2360	cntF	ABC transporter ATP-binding protein	24.6303	0	EP
NWMN_RS13610	NWMN_2361	cntD	ABC transporter ATP-binding protein	25.5708	0	EP
NWMN_RS13615	NWMN_2362	cnzC	ABC transporter permease	22.9679	0	P
NWMN_RS13620	NWMN_2363	cntB	ABC transporter permease	19.88	0	P
NWMN_RS13625	NWMN_2364	cntA	staphylopine-dependent metal ABC transporter substrate-binding protein CntA	19.5644	0	E
NWMN_RS13630	NWMN_2365	cntM	staphylopine biosynthesis dehydrogenase	55.3035	0	S
NWMN_RS13635	NWMN_2366	cntL	staphylopine biosynthesis enzyme CntL	34.6106	0	S
NWMN_RS13640	NWMN_2367	cntK	histidine racemase CntK	51.582	0	E
NWMN_RS13645	NWMN_2368	-	hypothetical protein	-4.27214	0	-
NWMN_RS13650		#N/A	SDR family oxidoreductase	-4.14078	0	#N/A
NWMN_RS13655	NWMN_2370	-	transporter	3.12898	1.02e-10	H
NWMN_RS13660	NWMN_2371	-	carboxymuconolactone decarboxylase family protein	-2.47786	1.18e-11	S
NWMN_RS13670	NWMN_2373	-	DUF1433 domain-containing protein	2.69704	7.78e-11	S
NWMN_RS13680	NWMN_2374	-	DUF1433 domain-containing protein	3.05723	0	S
NWMN_RS13685	NWMN_2375	-	oxidoreductase	3.26102	0	S
NWMN_RS13775	NWMN_2392	sasG	YSIRK-type signal peptide-containing protein	-2.07275	1.8e-09	S
NWMN_RS13800		#N/A	fibronectin-binding protein	12.4493	0	#N/A
NWMN_RS13815	NWMN_2402	gntK	gluconokinase	4.34112	0	G
NWMN_RS13820	NWMN_2403	gntR	GntR family transcriptional regulator	4.99023	0	K
NWMN_RS13840	NWMN_2407	-	FUSC family protein	2.31761	4.34e-10	S
NWMN_RS13910	NWMN_2419	-	N-acetyltransferase	-2.31259	1.28e-10	S
NWMN_RS13920	NWMN_2421	frp	NAD(P)H-dependent oxidoreductase	-2.19493	5.55e-09	C
NWMN_RS13925	NWMN_2422	ddh	lactate dehydrogenase	-8.08835	0	CH
NWMN_RS14000	NWMN_2436	-	acyl-CoA thioesterase	2.36692	1.11e-07	S
NWMN_RS14005	NWMN_2437	glcB	PTS glucoside EIICBA component	-2.87396	1.73e-11	G
NWMN_RS14010	NWMN_2438	cidC	pyruvate oxidase	-4.06378	3.26e-12	C
NWMN_RS14015	NWMN_2439	cidB	holin-like protein CidB	-4.11895	0	M
NWMN_RS14050	NWMN_2444	-	hypothetical protein	-3.50694	0	#N/A
NWMN_RS14060	NWMN_2446	mvaS	hydroxymethylglutaryl-CoA synthase	-2.65308	4.06e-07	I
NWMN_RS14090	NWMN_2451	farE	MMPL family transporter	2.78797	0	#N/A
NWMN_RS14100	NWMN_2453	-	hypothetical protein	2.27454	7.16e-06	#N/A
NWMN_RS14120	NWMN_2457	copA	copper-exporting P-type ATPase A	10.2222	0	P
NWMN_RS14125	NWMN_2458	copZ	copper chaperone CopZ	4.71509	0	P
NWMN_RS14140	NWMN_2461	crtN	dehydrosqualene desaturase	-5.73089	0	Q
NWMN_RS14145	NWMN_2462	crtM	dehydrosqualene synthase	-7.23231	0	I
NWMN_RS14150	NWMN_2463	crtQ	4,4'-diaponeurosporenoate glycosyltransferase	-5.76324	0	M
NWMN_RS14155	NWMN_2464	crtP	diapolycopene oxygenase	-3.34612	2.22e-16	Q
NWMN_RS14185	NWMN_2470	-	PTS transporter subunit IIC	-5.27669	0	S
NWMN_RS14220	NWMN_2476	-	DUF2316 family protein	2.08196	4.68e-07	S
NWMN_RS14235	NWMN_2479	-	amidohydrolase	-2.51651	6.33e-15	S
NWMN_RS14240	NWMN_2480	-	alpha/beta hydrolase	-2.99788	0	S
NWMN_RS14245	NWMN_2481	-	GTP-binding protein	57.4922	0	S
NWMN_RS14250	NWMN_2482	-	ferrous iron transporter B	99.1821	0	P
NWMN_RS14255	NWMN_2483	-	hypothetical protein	104.635	0	P
NWMN_RS14275	NWMN_2487	-	fructosamine kinase family protein	-3.14892	0	G
NWMN_RS14280	NWMN_2488	pyrD	quinone-dependent dihydroorotate dehydrogenase	-3.36404	0	F
NWMN_RS14285	NWMN_2489	-	hypothetical protein	-3.03097	1.11e-16	-
NWMN_RS14295	NWMN_2491	-	VOC family protein	-2.47692	3.63e-13	S
NWMN_RS14330	NWMN_2497	panE	oxidoreductase	2.08938	5.22e-09	H
NWMN_RS14355	NWMN_2501	-	aspartate aminotransferase family protein	-7.3589	0	E
NWMN_RS14360	NWMN_2502	-	hypothetical protein	-2.26298	5.01e-07	-
NWMN_RS14365	NWMN_2503	fdaB	class I fructose-bisphosphate aldolase	-3.13408	2.01e-10	G
NWMN_RS14435	NWMN_2514	nrdG	anaerobic ribonucleoside-triphosphate reductase activating protein	2.60981	7.85e-10	O
NWMN_RS14440	NWMN_2515	nrdD	anaerobic ribonucleoside-triphosphate reductase	2.06565	3.29e-06	F
NWMN_RS14445	NWMN_2516	citM	citrate transporter	5.0197	0	C
NWMN_RS14455	NWMN_2517	-	NAD(P)-binding protein	3.44329	0	H
NWMN_RS14460	NWMN_2518	cysJ	assimilatory sulfite reductase (NADPH) flavoprotein subunit	3.45604	0	C
NWMN_RS14470	NWMN_2519	gpxA2	glutathione peroxidase	-3.13096	0	C
NWMN_RS14550	NWMN_2532	arcD	arginine-ornithine antiporter	2.18703	2.12e-10	E
NWMN_RS14580	NWMN_2537	isaB	immunodominant staphylococcal antigen IsaB	-4.00998	0	-
NWMN_RS14585	NWMN_2538	-	hypothetical protein	-2.87033	2.05e-14	#N/A
NWMN_RS14590	NWMN_2539	-	PRD domain-containing protein	3.63304	0	GKT
NWMN_RS14595	NWMN_2540	manP	PTS mannose transporter subunit IIABC	4.59859	0	G
NWMN_RS14600	NWMN_2541	pmi	mannose-6-phosphate isomerase, class I	4.52613	0	G
NWMN_RS14620	NWMN_2545	sasF	cell-wall-anchored protein SasF	-2.44429	4.79e-10	-
NWMN_RS14645	NWMN_2550	asp2	accessory Sec system protein Asp2	-2.60349	8.3e-10	S
NWMN_RS14650	NWMN_2551	asp1	accessory Sec system protein Asp1	-3.0834	1.11e-16	S
NWMN_RS14660	NWMN_2553	sasA	serine-rich repeat glycoprotein adhesin SasA	-2.76512	2.22e-16	DZ
NWMN_RS14740	NWMN_2569	gehA	Lipase 1	4.60266	0	D
NWMN_RS14750	NWMN_2570	hisI	bifunctional phosphoribosyl-AMP cyclohydrolase/phosphoribosyl-ATP diphosphatase HisIE	2.32765	4.15e-09	#N/A
NWMN_RS14755	NWMN_2571	hisF	imidazole glycerol phosphate synthase cyclase subunit	2.10222	2.77e-07	#N/A
NWMN_RS14765	NWMN_2573	hisH	imidazole glycerol phosphate synthase subunit HisH	2.07981	1.29e-05	E
NWMN_RS14770	NWMN_2574	hisB	imidazoleglycerol-phosphate dehydratase	4.15052	1.11e-16	E
NWMN_RS14775	NWMN_2575	-	histidinol-phosphate aminotransferase family protein	4.09811	8.15e-13	E
NWMN_RS14780	NWMN_2576	hisD	histidinol dehydrogenase	3.81939	1.91e-09	E
NWMN_RS14825	NWMN_2585	-	polyisoprenoid-binding protein	-2.73982	1.6e-06	S
NWMN_RS14835	NWMN_2587	-	rhodanese-related sulfurtransferase	12.1395	0	S
NWMN_RS14840	NWMN_2588	pcp	pyrrolidone-carboxylate peptidase	3.2497	1.12e-11	O
NWMN_RS14855	NWMN_2591	bstA	DinB family protein	-5.21707	0	S
NWMN_RS14870	NWMN_2594	-	DNA-binding protein	-2.98669	0	S
NWMN_RS14875	NWMN_2595	nixA	HoxN/HupN/NixA family nickel/cobalt transporter	-3.36855	0	U
NWMN_RS14885	NWMN_2597	-	HdeD family acid-resistance protein	-3.57965	1.55e-15	S
NWMN_RS14890	NWMN_2598	vraD	ABC transporter ATP-binding protein	2.93562	5.55e-16	V
NWMN_RS14895	NWMN_2599	vraE	ABC transporter permease	2.65074	1.63e-10	V
NWMN_RS14910	NWMN_2602	-	hypothetical protein	2.9255	4.57e-12	-
NWMN_RS14915	NWMN_2604	-	membrane protein	3.19246	8.28e-08	-
NWMN_RS14920	NWMN_2605	cspB	cold-shock protein	3.75651	4.26e-11	K
NWMN_RS14960	NWMN_2613	rnpA	ribonuclease P protein component	-2.27703	3.7e-06	J
NWMN_RS15000	NWMN_1709	epiG	hypothetical protein	-3.79623	2.89e-15	-
NWMN_RS15110		#N/A	hypothetical protein	2.26435	1.71e-06	#N/A
NWMN_RS15240		#N/A	DUF3125 domain-containing protein	-3.62445	0	#N/A
NWMN_RS15275		#N/A	hypothetical protein	-3.84339	3.11e-15	#N/A
NWMN_RS15295		#N/A	hypothetical protein	4.67364	0	#N/A
NWMN_RS15325		#N/A	hypothetical protein	2.00534	5.23e-07	#N/A
NWMN_RS15370		#N/A	hypothetical protein	-3.85597	0	#N/A
NWMN_RS15375		#N/A	hypothetical protein	-2.82118	5.55e-16	#N/A
NWMN_RS15380		#N/A	hypothetical protein	-2.99489	0	#N/A
NWMN_RS15385		#N/A	hypothetical protein	4.78783	0	#N/A
NWMN_RS15405		#N/A	hypothetical protein	4.5747	3.09e-12	#N/A
NWMN_RS15410	NWMN_1731	-	hypothetical protein	-2.49145	2.43e-05	#N/A
NWMN_RS15425		#N/A	hypothetical protein	2.03951	2.38e-06	#N/A
NWMN_RS15430		#N/A	DUF1270 family protein	8.2207	0	S
NWMN_RS15435		#N/A	transcriptional regulator	9.16616	0	#N/A
NWMN_RS15455		#N/A	transposase	2.75435	8.09e-14	#N/A
NWMN_RS15460	NWMN_1874	-	hypothetical protein	3.48507	7.22e-15	#N/A
NWMN_RS15465	NWMN_1879	truncated lytA	hypothetical protein	2.94373	5e-15	#N/A
NWMN_RS15525		#N/A	hypothetical protein	2.18429	6.79e-05	#N/A
NWMN_RS15655	NWMN_2603	-	IS30 family transposase	3.28011	9.1e-15	#N/A

## Sheet: Table S3 - Fur
Table S3: Genes differentially expressed in the Fur mutant strain of S. aureus as compared to WT S. aureus in vehicle control
Name	Max group mean	Log₂ fold change	Fold change	P-value
NWMN_RS00040	34.306	-2.02294	-4.06412	0
NWMN_RS00085	1156.6	-4.87675	-29.3798	0
NWMN_RS00280	111.353	-1.10287	-2.14782	0
NWMN_RS00325	1028.51	2.66436	6.33947	0
NWMN_RS00330	700.763	6.10222	68.699	0
NWMN_RS00335	1005.88	7.18105	145.115	0
NWMN_RS00340	715.469	10.7056	1669.96	0
NWMN_RS00345	1695.36	9.67156	815.511	0
NWMN_RS00350	2413.52	9.48347	715.827	0
NWMN_RS00355	2723.31	9.56762	758.823	0
NWMN_RS00360	2606.62	9.30027	630.463	0
NWMN_RS00365	2487.15	8.82314	452.928	0
NWMN_RS00370	1963.73	8.54433	373.337	0
NWMN_RS00375	2229.19	8.22121	298.421	0
NWMN_RS00380	2264.98	7.98106	252.661	0
NWMN_RS00530	174.556	-2.48735	-5.60748	0
NWMN_RS00535	12.2425	2.22457	4.67373	0
NWMN_RS00540	26.0817	1.76005	3.3871	0
NWMN_RS00545	16.7801	1.74887	3.36096	0
NWMN_RS00550	14.2285	1.47569	2.78116	0
NWMN_RS00555	10.0385	1.55831	2.94509	0
NWMN_RS00560	12.1383	1.0097	2.01349	1.13687e-13
NWMN_RS00615	294.263	5.67335	51.0327	0
NWMN_RS00620	136.476	6.40783	84.908	0
NWMN_RS00625	51.1979	1.2859	2.43834	0
NWMN_RS00640	20.8311	1.04747	2.06691	0
NWMN_RS00665	145.183	1.99426	3.98411	0
NWMN_RS00675	112.59	1.936	3.82644	0
NWMN_RS00680	172.192	1.145	2.21147	0
NWMN_RS00690	1045.37	-1.018	-2.02511	0
NWMN_RS00695	54.67	1.63873	3.11391	0
NWMN_RS00700	44.5075	1.44974	2.73158	0
NWMN_RS00705	19.2765	1.12248	2.17721	0
NWMN_RS00735	525.584	-1.70272	-3.25514	0
NWMN_RS00770	97.226	-1.05397	-2.07624	0
NWMN_RS00785	31.308	1.72461	3.30492	0
NWMN_RS00815	47.8112	1.21552	2.32224	0
NWMN_RS00885	5195.02	-1.58048	-2.9907	0
NWMN_RS00890	4553.49	-1.98417	-3.95635	0
NWMN_RS00905	224.519	1.12998	2.18856	0
NWMN_RS00960	65.0792	-1.09929	-2.14249	1.11022e-16
NWMN_RS00965	279.176	-1.83557	-3.56913	0
NWMN_RS00970	723.719	-1.80805	-3.5017	0
NWMN_RS00980	16335.1	-2.03606	-4.10124	0
NWMN_RS01080	332.211	-1.2067	-2.30808	0
NWMN_RS15060	14.6133	1.3815	2.60539	3.47811e-10
NWMN_RS01125	60.3899	3.40007	10.5566	0
NWMN_RS01135	114.477	-1.25042	-2.37911	0
NWMN_RS01140	82.4448	-1.0067	-2.0093	0
NWMN_RS01165	289.515	5.82691	56.7643	0
NWMN_RS01170	725.952	5.8146	56.2818	0
NWMN_RS01175	72.8063	2.85305	7.22526	0
NWMN_RS01180	257.273	2.59112	6.02568	0
NWMN_RS01210	13.7753	1.77117	3.4133	0
NWMN_RS01260	12.1312	1.07265	2.1033	1.53444e-12
NWMN_RS01265	18.7071	1.06487	2.09199	2.93652e-09
NWMN_RS01280	14.8179	-1.10043	-2.14419	9.26481e-13
NWMN_RS01285	15.2447	-1.03882	-2.05454	4.38538e-14
NWMN_RS01365	311.885	-1.6633	-3.16741	0
NWMN_RS01375	48.8704	1.45969	2.75049	0
NWMN_RS01470	22.5592	1.43704	2.70766	0
NWMN_RS01650	37.1244	-1.14196	-2.20681	0
NWMN_RS01655	45.148	-1.21717	-2.32489	0
NWMN_RS01660	63.9622	-1.01555	-2.02167	0
NWMN_RS01665	61.6698	-1.04668	-2.06578	0
NWMN_RS01670	18.9121	-1.25711	-2.39016	4.41858e-12
NWMN_RS01675	99.1611	-1.35479	-2.5576	0
NWMN_RS01680	219.507	-1.29541	-2.45447	0
NWMN_RS01685	129.26	-1.23303	-2.35059	0
NWMN_RS01690	168.624	-1.28657	-2.43947	0
NWMN_RS01695	240.508	-1.39721	-2.63391	0
NWMN_RS01700	238.031	-1.46343	-2.75763	0
NWMN_RS01705	139.167	-1.31393	-2.48618	0
NWMN_RS01710	43.2557	-1.09079	-2.1299	0
NWMN_RS01715	25.8879	-1.07418	-2.10552	0
NWMN_RS01725	42.1739	-1.02711	-2.03794	0
NWMN_RS01730	49.4149	-1.07576	-2.10784	0
NWMN_RS01735	48.8519	-1.12034	-2.17399	0
NWMN_RS01760	38.8504	1.01891	2.02638	0
NWMN_RS01805	208.334	2.01555	4.04334	0
NWMN_RS01810	131.277	1.59965	3.0307	0
NWMN_RS01815	178.624	1.54161	2.91119	0
NWMN_RS01820	135.499	1.72521	3.30629	0
NWMN_RS01825	119.303	1.63251	3.10053	0
NWMN_RS01830	599.632	-1.27131	-2.41381	0
NWMN_RS01910	13.4796	1.25607	2.38844	0
NWMN_RS01915	20.1487	1.42742	2.68966	0
NWMN_RS01920	105.006	1.15684	2.22969	0
NWMN_RS01925	82.3297	1.18632	2.27571	0
NWMN_RS01930	81.149	1.13382	2.19439	0
NWMN_RS01955	46.8867	1.27443	2.41904	0
NWMN_RS01965	347.146	-2.72049	-6.59099	0
NWMN_RS02050	284.564	1.35713	2.56174	0
NWMN_RS02065	84.3155	1.00058	2.0008	0
NWMN_RS02070	6948.31	-1.43795	-2.70935	0
NWMN_RS02100	11522.3	2.56477	5.9166	0
NWMN_RS02105	9248.03	2.67407	6.38227	0
NWMN_RS02115	116.308	1.64032	3.11736	0
NWMN_RS15110	21.4933	1.43831	2.71002	6.43929e-15
NWMN_RS02140	555.641	2.05411	4.15288	0
NWMN_RS02145	1470.96	2.08189	4.23362	0
NWMN_RS02150	2446.49	1.74425	3.35021	0
NWMN_RS02155	2706.8	1.82438	3.54156	0
NWMN_RS02230	93.1209	1.70229	3.25418	0
NWMN_RS02235	13.0695	1.42705	2.68897	0
NWMN_RS02240	11.5612	1.80922	3.50454	0
NWMN_RS02245	11.9365	1.18108	2.26747	1.66533e-15
NWMN_RS02275	720.664	1.14741	2.21516	0
NWMN_RS02360	285.681	-1.38539	-2.61242	0
NWMN_RS02365	527.852	-1.40446	-2.64719	0
NWMN_RS02370	335.917	-1.11864	-2.17142	0
NWMN_RS02395	126.003	2.18389	4.54376	0
NWMN_RS02405	16.2733	1.02138	2.02987	0
NWMN_RS02425	416.261	1.05847	2.08272	0
NWMN_RS02445	200.271	1.40169	2.64211	0
NWMN_RS02450	45.5142	1.12231	2.17696	0
NWMN_RS02465	170.949	1.59054	3.01161	0
NWMN_RS02610	644.049	1.12529	2.18145	0
NWMN_RS02615	320.341	1.24388	2.36835	0
NWMN_RS02640	535.896	-1.55892	-2.94632	0
NWMN_RS02645	749.565	-1.09224	-2.13204	0
NWMN_RS02670	379.138	1.19434	2.2884	0
NWMN_RS02675	499.246	1.18103	2.26738	0
NWMN_RS02810	11.5999	1.2609	2.39646	0
NWMN_RS02990	325.139	-1.08076	-2.11515	0
NWMN_RS03005	104.642	1.26564	2.40434	0
NWMN_RS03010	13.2382	1.47301	2.77601	0
NWMN_RS03015	77.9476	1.16013	2.23478	0
NWMN_RS03030	20.1217	1.42033	2.67648	0
NWMN_RS03080	1001.33	-1.13329	-2.19358	0
NWMN_RS03085	28.803	1.07747	2.11033	6.61038e-12
NWMN_RS03160	1093.65	-1.18033	-2.26629	0
NWMN_RS03165	707.37	-1.23428	-2.35264	0
NWMN_RS03175	509.916	-1.60527	-3.04252	0
NWMN_RS03180	489.293	-1.7326	-3.32327	0
NWMN_RS15170	15.3796	1.02297	2.0321	1.67889e-05
NWMN_RS03255	15.6729	1.1447	2.211	2.38698e-14
NWMN_RS03260	26.443	1.04278	2.0602	0
NWMN_RS03325	81.9924	1.2892	2.44392	0
NWMN_RS03345	1661.45	-1.15205	-2.2223	5.42899e-14
NWMN_RS03355	340.044	-1.94038	-3.83807	0
NWMN_RS03440	176.295	1.12963	2.18803	0
NWMN_RS03485	813.357	1.18444	2.27275	0
NWMN_RS03505	419.888	3.79922	13.9213	0
NWMN_RS03510	298.546	3.87868	14.7095	0
NWMN_RS03515	409.292	3.62361	12.3258	0
NWMN_RS03545	36.5469	1.58173	2.99329	0
NWMN_RS03555	74.8564	1.35226	2.55312	0
NWMN_RS03585	62.0086	1.07593	2.10809	0
NWMN_RS03595	561.357	-1.02249	-2.03142	0
NWMN_RS03685	904.676	-1.34488	-2.54009	0
NWMN_RS03695	1054.05	-1.00677	-2.00941	0
NWMN_RS03715	3161.25	1.06227	2.08821	0
NWMN_RS03735	176.176	-1.44806	-2.72841	0
NWMN_RS03740	250.513	-1.44453	-2.72174	0
NWMN_RS03775	2364.9	-1.83568	-3.56939	0
NWMN_RS03780	2094.19	-1.93427	-3.82186	0
NWMN_RS03785	3532.56	-1.98043	-3.94611	0
NWMN_RS03795	91.3815	-1.23762	-2.35809	0
NWMN_RS03810	277.518	-1.26519	-2.40359	0
NWMN_RS03870	566.841	1.03362	2.04715	0
NWMN_RS03905	170.417	1.0876	2.12521	0
NWMN_RS03940	395.853	-1.18378	-2.27172	0
NWMN_RS03980	159.376	4.48061	22.3254	0
NWMN_RS03985	269.518	4.69118	25.8337	0
NWMN_RS03990	439.388	4.68923	25.7987	0
NWMN_RS03995	885.782	2.65548	6.30057	0
NWMN_RS04025	100.769	-1.22715	-2.34103	0
NWMN_RS04055	63.1109	1.06779	2.09622	0
NWMN_RS04075	2516.44	-1.07182	-2.10209	0
NWMN_RS04100	51.5186	1.23788	2.35852	0
NWMN_RS04105	25.1827	1.51176	2.85158	0
NWMN_RS04110	21.834	1.7029	3.25555	6.66134e-16
NWMN_RS04180	321.376	-1.05875	-2.08313	0
NWMN_RS04190	3978.29	-1.15729	-2.23038	0
NWMN_RS04195	18755.6	-1.7956	-3.47159	0
NWMN_RS04200	5793.79	-1.61738	-3.06817	0
NWMN_RS04205	7113.39	-1.6189	-3.0714	0
NWMN_RS04210	7250.68	-1.57113	-2.97137	0
NWMN_RS04215	12300.2	-1.34953	-2.54829	0
NWMN_RS04275	24.7874	-1.13264	-2.19259	0
NWMN_RS04285	60.3748	-1.20614	-2.30719	0
NWMN_RS04295	373.612	-1.99723	-3.99233	0
NWMN_RS04300	165.904	3.14327	8.83522	0
NWMN_RS04320	55.8603	1.33407	2.52113	0
NWMN_RS04335	639.591	-1.19674	-2.29221	3.33067e-16
NWMN_RS04340	639.328	-1.26031	-2.39548	0
NWMN_RS04350	290.432	1.37525	2.59413	0
NWMN_RS04360	426.787	-1.33625	-2.52495	0
NWMN_RS04370	455.453	2.89067	7.41614	0
NWMN_RS04385	1243.55	-1.17952	-2.26501	0
NWMN_RS04395	94.0984	-2.34731	-5.08873	0
NWMN_RS15240	46.9084	-2.65377	-6.29308	0
NWMN_RS04405	121.363	-1.89877	-3.72896	0
NWMN_RS04410	91.6231	-1.8827	-3.68766	0
NWMN_RS04470	10.1308	2.16262	4.47727	2.94209e-14
NWMN_RS04515	15.4399	2.07087	4.20139	4.21885e-14
NWMN_RS04520	182.822	-1.39958	-2.63825	0
NWMN_RS04525	273.058	-1.57928	-2.9882	0
NWMN_RS04530	407.292	-1.3454	-2.54101	0
NWMN_RS04565	224.566	1.38429	2.61043	0
NWMN_RS04570	54.655	-1.37191	-2.58813	0
NWMN_RS04580	147.831	1.05686	2.0804	0
NWMN_RS04590	2170.51	-1.57999	-2.98968	0
NWMN_RS04600	119.026	2.1088	4.31333	0
NWMN_RS04605	211.058	1.07505	2.1068	0
NWMN_RS04670	195.006	-1.21852	-2.32708	0
NWMN_RS04675	711.318	-1.16161	-2.23708	0
NWMN_RS04700	1521.82	-1.11172	-2.16104	0
NWMN_RS04735	96.3032	-1.4443	-2.7213	0
NWMN_RS04750	62.9061	1.39109	2.62277	0
NWMN_RS04945	82.1244	-2.55367	-5.87125	0
NWMN_RS04950	21.0562	-1.01898	-2.02649	1.13007e-10
NWMN_RS04955	282.479	-1.92646	-3.80122	0
NWMN_RS05000	47.6783	-1.00471	-2.00654	0
NWMN_RS05030	291.863	1.00989	2.01376	0
NWMN_RS05035	455.954	1.22442	2.33661	0
NWMN_RS05080	70.807	2.28193	4.86327	0
NWMN_RS05090	18.973	-1.42006	-2.67596	1.07037e-05
NWMN_RS05165	952.963	1.66498	3.1711	0
NWMN_RS15275	591.132	-1.81814	-3.52625	0
NWMN_RS05220	776.196	-1.6085	-3.04934	0
NWMN_RS05225	124.41	-2.74347	-6.69678	0
NWMN_RS05230	465.784	-3.09074	-8.51932	0
NWMN_RS05235	311.697	-2.87505	-7.33629	0
NWMN_RS05240	420.315	-2.92166	-7.57719	0
NWMN_RS05245	1770.7	-2.6291	-6.18641	0
NWMN_RS05250	3041.88	-2.47415	-5.55641	0
NWMN_RS05255	4588.78	-2.30141	-4.92939	0
NWMN_RS05260	2923.49	-2.30189	-4.93105	0
NWMN_RS05265	3407.42	-2.27754	-4.84852	0
NWMN_RS05270	4510.88	-2.26047	-4.79148	0
NWMN_RS05275	6011.41	-2.33377	-5.04121	0
NWMN_RS05280	88.4114	1.6751	3.19342	0
NWMN_RS05285	131.255	1.61122	3.05511	0
NWMN_RS05290	116.392	1.47207	2.77421	0
NWMN_RS05325	4320.15	-1.17898	-2.26416	0
NWMN_RS05375	197.403	1.39036	2.62144	0
NWMN_RS05380	8660.08	-1.26129	-2.39709	0
NWMN_RS05385	8940.13	-1.01191	-2.01659	0
NWMN_RS05395	10092.4	-1.06089	-2.08621	0
NWMN_RS05440	2707.12	1.36979	2.58433	0
NWMN_RS05445	103.343	2.07181	4.20413	0
NWMN_RS05455	64.7748	-1.35968	-2.56629	6.66134e-16
NWMN_RS05485	368.828	-1.20028	-2.29785	0
NWMN_RS05490	344.271	-1.46159	-2.75411	0
NWMN_RS05495	460.608	-1.55364	-2.93556	0
NWMN_RS05500	494.632	-1.61143	-3.05556	0
NWMN_RS05605	26.0667	1.1661	2.24404	5.14508e-06
NWMN_RS05825	27.1787	1.02749	2.03848	4.44089e-16
NWMN_RS05860	13.019	-3.41867	-10.6936	0
NWMN_RS05865	18.1131	-2.69208	-6.46244	0
NWMN_RS05870	23.4161	-1.02343	-2.03274	8.88178e-16
NWMN_RS05885	3607.77	9.1801	580.078	0
NWMN_RS05890	2767.04	7.1957	146.596	0
NWMN_RS05895	255.985	6.42632	86.0033	0
NWMN_RS05900	256.644	7.25098	152.322	0
NWMN_RS05905	691.007	7.14512	141.545	0
NWMN_RS05910	423.425	6.2964	78.5968	0
NWMN_RS05915	202.312	6.59138	96.4278	0
NWMN_RS05920	570.836	6.43637	86.6047	0
NWMN_RS05945	24.6424	-1.35113	-2.55111	0
NWMN_RS05950	64.4358	-1.02267	-2.03168	0
NWMN_RS05985	339.984	-2.48334	-5.59192	0
NWMN_RS05990	1101.11	-3.313	-9.93832	0
NWMN_RS05995	1157.38	-3.79728	-13.9026	0
NWMN_RS06040	4281.57	1.31242	2.48358	0
NWMN_RS06090	10.2583	-1.6857	-3.21697	2.21156e-12
NWMN_RS06095	27.4895	1.2855	2.43767	0
NWMN_RS06100	20.8654	1.15786	2.23126	0
NWMN_RS06105	18.4331	1.42467	2.68454	0
NWMN_RS06120	47.9929	-1.23038	-2.34628	0
NWMN_RS06130	127.341	-1.19021	-2.28187	0
NWMN_RS06160	346.092	-1.76109	-3.38953	0
NWMN_RS06190	227.378	-1.21576	-2.32263	0
NWMN_RS06195	477.145	-1.00856	-2.0119	0
NWMN_RS06215	133.547	1.15614	2.22861	0
NWMN_RS06220	466.326	1.40944	2.65635	0
NWMN_RS06225	1587.76	1.20472	2.30493	0
NWMN_RS06230	474.106	1.12281	2.17771	0
NWMN_RS06235	67.3334	1.35934	2.56568	0
NWMN_RS06270	137.666	-1.83174	-3.55966	0
NWMN_RS06275	522.009	-3.74954	-13.45	0
NWMN_RS06280	790.439	-3.795	-13.8806	0
NWMN_RS06285	909.368	-3.76083	-13.5557	0
NWMN_RS06290	1204.26	-3.72397	-13.2138	0
NWMN_RS06295	1240.67	-3.83323	-14.2534	0
NWMN_RS06300	1109.16	-3.6784	-12.8029	0
NWMN_RS06305	1038.18	-3.91091	-15.0419	0
NWMN_RS06310	494.34	-3.98651	-15.8511	0
NWMN_RS06410	368.914	-1.22458	-2.33687	0
NWMN_RS06515	1008.19	-1.98569	-3.96052	0
NWMN_RS06520	1492.74	-1.88845	-3.70237	0
NWMN_RS06550	343.548	-1.20637	-2.30757	0
NWMN_RS06555	567.234	-1.3187	-2.49442	0
NWMN_RS06560	893.238	-1.36953	-2.58386	0
NWMN_RS06565	942.188	-1.4369	-2.70738	0
NWMN_RS15300	44.6153	1.07675	2.10928	3.66374e-15
NWMN_RS06695	174.622	1.1613	2.23658	0
NWMN_RS06700	363.098	1.24323	2.36728	0
NWMN_RS06735	44.3236	1.49849	2.82547	0
NWMN_RS06740	107.675	1.87516	3.66842	0
NWMN_RS06745	218.308	1.20483	2.3051	0
NWMN_RS06750	224.568	1.17408	2.25649	0
NWMN_RS06790	125.665	1.29038	2.44593	0
NWMN_RS06815	222.615	-1.24374	-2.36811	0
NWMN_RS06835	473.868	-1.47325	-2.77647	0
NWMN_RS06840	3905.42	-2.79085	-6.92037	0
NWMN_RS06995	13.6844	-1.15579	-2.22806	0
NWMN_RS07035	911.468	-4.2495	-19.0208	0
NWMN_RS07040	206.929	-1.72496	-3.30571	0
NWMN_RS07050	212.931	-1.51108	-2.85023	0
NWMN_RS07070	17.3611	1.27754	2.42425	1.24043e-07
NWMN_RS07110	208.377	1.36113	2.56886	0
NWMN_RS07120	1222.22	-1.15483	-2.22657	0
NWMN_RS07190	65.2931	-1.22224	-2.33308	0
NWMN_RS07205	171.763	-1.13968	-2.20332	0
NWMN_RS07430	93.9014	1.13746	2.19993	0
NWMN_RS07435	154.121	1.02322	2.03245	0
NWMN_RS07440	84.9186	1.0568	2.08031	0
NWMN_RS07455	434.839	-2.34299	-5.07353	0
NWMN_RS07460	435.897	-1.88116	-3.6837	0
NWMN_RS07485	199.039	-1.82197	-3.53563	0
NWMN_RS07490	208.305	-2.20201	-4.60119	0
NWMN_RS07495	95.0131	-1.87412	-3.66579	0
NWMN_RS07500	150.854	1.06581	2.09335	0
NWMN_RS07625	38.3221	-3.21995	-9.31757	0
NWMN_RS07645	632.809	-1.35989	-2.56665	0
NWMN_RS07650	737.246	-1.75173	-3.36761	0
NWMN_RS07905	1013.61	-1.55609	-2.94055	0
NWMN_RS07925	25.8016	1.8765	3.67183	0
NWMN_RS07930	1740.95	3.94114	15.3603	0
NWMN_RS07935	267.574	-10.4826	-1430.8	0
NWMN_RS07985	98.6428	1.29775	2.45846	0
NWMN_RS08020	148.075	-1.09069	-2.12976	0
NWMN_RS08120	387.216	-1.21424	-2.32018	0
NWMN_RS08125	355.115	-1.35811	-2.56349	0
NWMN_RS08130	111.87	-1.42907	-2.69274	0
NWMN_RS08400	40.6466	1.17259	2.25416	0
NWMN_RS08755	532.544	-1.07197	-2.1023	0
NWMN_RS08760	300.343	-1.00022	-2.00031	0
NWMN_RS08780	864.077	-1.97458	-3.93015	0
NWMN_RS08820	1398.73	-1.22162	-2.33209	0
NWMN_RS08840	802.631	1.06113	2.08657	0
NWMN_RS08865	152.567	2.15786	4.46253	0
NWMN_RS08935	1370.24	-1.05339	-2.07539	0
NWMN_RS08990	340.463	-1.78837	-3.45424	0
NWMN_RS09040	181.273	1.03845	2.05402	0
NWMN_RS09065	188.587	-1.24482	-2.36989	0
NWMN_RS09100	170.965	-1.10599	-2.15246	0
NWMN_RS09115	791.709	6.88397	118.108	0
NWMN_RS09125	718.412	-2.87769	-7.34971	0
NWMN_RS09155	426.694	1.10716	2.15421	0
NWMN_RS15370	160.604	-1.39179	-2.62405	0
NWMN_RS15375	700.718	-1.10727	-2.15438	0
NWMN_RS15380	834.347	-1.04318	-2.06077	0
NWMN_RS09255	16.5637	1.19929	2.29627	0
NWMN_RS09310	211.057	1.32787	2.51031	0
NWMN_RS09315	95.5893	1.06074	2.086	0
NWMN_RS09320	145.126	1.01876	2.02618	0
NWMN_RS09330	138.554	1.02895	2.04053	0
NWMN_RS09360	77.3406	1.09607	2.13771	0
NWMN_RS09370	32.4333	1.08874	2.12689	0
NWMN_RS09415	88.0292	-1.19138	-2.28371	0
NWMN_RS09530	16.3532	1.71857	3.29109	0
NWMN_RS09655	21.3471	1.11669	2.1685	0
NWMN_RS15405	10.2205	2.07402	4.2106	3.10862e-14
NWMN_RS09825	23.0576	1.10092	2.14491	1.32117e-14
NWMN_RS09830	27.8582	1.31619	2.49008	7.77156e-16
NWMN_RS10065	29.2313	1.01227	2.01708	0
NWMN_RS15425	46.8597	1.42689	2.68866	0
NWMN_RS10135	12.9848	-3.40367	-10.5829	0
NWMN_RS10150	39.0063	-2.08748	-4.25004	0
NWMN_RS10155	17.3228	-10.9232	-1941.86	0
NWMN_RS10160	20.6755	-10.5737	-1524.09	0
NWMN_RS10165	20.6131	-11.7423	-3425.86	0
NWMN_RS10170	16.5965	-13.1217	-8912.8	3.939e-08
NWMN_RS10450	831.479	-1.11549	-2.16668	0
NWMN_RS10455	832.766	-1.14576	-2.21262	0
NWMN_RS10460	582.266	-1.49845	-2.82539	0
NWMN_RS10520	3955.11	1.97454	3.93003	0
NWMN_RS10530	163.877	1.30361	2.46846	0
NWMN_RS15445	44.274	1.07988	2.11386	2.28706e-14
NWMN_RS10600	382.891	-1.07304	-2.10386	0
NWMN_RS10605	334.648	-1.18896	-2.27988	0
NWMN_RS10685	176.175	-1.14602	-2.21302	0
NWMN_RS10695	498.871	-1.5995	-3.03038	0
NWMN_RS10765	612.818	1.67718	3.19803	0
NWMN_RS10770	1320.41	1.60827	3.04885	0
NWMN_RS10775	214.299	2.50011	5.65728	0
NWMN_RS10780	56.5605	1.80711	3.4994	0
NWMN_RS15460	69.3776	1.74459	3.351	0
NWMN_RS10790	159.929	1.45842	2.74806	0
NWMN_RS10800	2400.69	2.47029	5.54156	0
NWMN_RS10805	166.809	2.06926	4.1967	0
NWMN_RS10865	12.4168	-1.11861	-2.17138	0
NWMN_RS11120	649.499	1.26789	2.40808	0
NWMN_RS11125	510.776	1.33641	2.52521	0
NWMN_RS11135	17.7405	4.15239	17.7825	0
NWMN_RS11145	40.2005	1.19188	2.2845	0
NWMN_RS11150	106.069	-1.30293	-2.46729	0
NWMN_RS11155	53.4542	-1.45809	-2.74744	0
NWMN_RS11250	33.3282	-3.15975	-8.93672	0
NWMN_RS11255	29.3974	1.95029	3.86451	0
NWMN_RS11260	25.0406	2.1661	4.48809	0
NWMN_RS11310	137.384	-2.96044	-7.78359	0
NWMN_RS11315	146.025	-2.96802	-7.8246	0
NWMN_RS11320	65.0119	-2.76893	-6.81602	0
NWMN_RS11325	109.821	-2.47347	-5.55379	0
NWMN_RS11330	90.3913	-1.97961	-3.94387	0
NWMN_RS11335	74.3674	-1.51082	-2.84972	0
NWMN_RS11340	52.2907	-1.30845	-2.47676	0
NWMN_RS11345	45.1307	-1.13874	-2.20188	1.13243e-14
NWMN_RS11460	15.6517	1.09577	2.13727	0
NWMN_RS11505	897.051	-1.80021	-3.4827	0
NWMN_RS11580	33.5022	-1.25992	-2.39482	0
NWMN_RS11585	875.78	-1.34585	-2.5418	0
NWMN_RS11655	1583.83	-1.00927	-2.0129	0
NWMN_RS11660	2308.3	-1.04042	-2.05682	0
NWMN_RS11665	1989.73	-1.21027	-2.31382	0
NWMN_RS11720	13754.7	-1.0741	-2.10541	0
NWMN_RS11730	494.843	-1.876	-3.67056	0
NWMN_RS11750	90.3403	-1.50106	-2.8305	0
deoA	302.784	-1.21122	-2.31533	0
NWMN_RS11785	10.124	-1.18047	-2.26651	6.43935e-07
NWMN_RS11790	341.749	-1.14406	-2.21002	0
NWMN_RS11795	1231.59	-1.011	-2.01531	0
NWMN_RS11825	460.471	-2.21731	-4.65026	0
NWMN_RS11830	52.625	1.06598	2.09359	0
NWMN_RS11840	568.958	1.0184	2.02568	0
NWMN_RS11845	44.3054	-1.24019	-2.3623	0.000438851
NWMN_RS11855	22.6604	1.06244	2.08847	0
NWMN_RS11865	132.279	-1.21273	-2.31775	0
NWMN_RS11875	1037.65	-1.53318	-2.89424	0
NWMN_RS11885	136.648	-1.86126	-3.63325	0
NWMN_RS11890	211.081	-2.1931	-4.57287	0
NWMN_RS11895	221.749	-2.44519	-5.44599	0
NWMN_RS11900	44.2016	1.10159	2.14591	0
NWMN_RS11975	13.4796	-3.01991	-8.11119	0
NWMN_RS11980	194.86	-1.11687	-2.16876	0
NWMN_RS12015	146.732	1.8693	3.65356	0
fecD	660.663	4.52475	23.019	0
NWMN_RS12030	544.432	4.851	28.86	0
NWMN_RS12035	1563.66	5.29141	39.1627	0
NWMN_RS12045	549.656	2.41073	5.31742	0
NWMN_RS12050	766.39	2.41703	5.34071	0
NWMN_RS12055	296.52	5.26877	38.5529	0
NWMN_RS12060	178.372	2.10211	4.29337	0
NWMN_RS12080	9566.17	-1.52844	-2.88474	0
NWMN_RS12085	3873.66	-1.15988	-2.23439	0
NWMN_RS12090	8827.21	-1.12919	-2.18736	0
NWMN_RS12095	490.454	-1.57238	-2.97394	0
NWMN_RS12180	12.1828	1.63126	3.09784	0
NWMN_RS12195	51.603	-1.54257	-2.91312	0
NWMN_RS12200	61.0488	-1.6879	-3.22187	0
NWMN_RS12285	83.3833	1.02891	2.04048	0
NWMN_RS12440	1190.87	-1.06797	-2.09648	0
NWMN_RS12460	944.774	1.69137	3.22964	0
NWMN_RS12465	49.7157	1.56897	2.96692	0
NWMN_RS12560	203.335	-1.06636	-2.09414	0
NWMN_RS12570	138.037	-1.25348	-2.38415	0
NWMN_RS12575	108.112	-1.22211	-2.33288	0
NWMN_RS12580	156.402	-1.00973	-2.01354	0
NWMN_RS12585	227.364	-1.17956	-2.26507	0
NWMN_RS12590	111.772	-1.25848	-2.39244	0
NWMN_RS12595	78.6543	1.01575	2.02195	0
NWMN_RS12615	1210.56	4.96329	31.1961	0
NWMN_RS12665	719.964	1.22774	2.342	0
NWMN_RS12675	123.311	-1.02052	-2.02865	0
NWMN_RS12700	450.042	1.11946	2.17266	0
NWMN_RS12715	404.228	3.09998	8.57409	0
NWMN_RS12745	394.676	-2.06884	-4.1955	0
NWMN_RS12750	946.22	-1.55694	-2.9423	0
NWMN_RS12755	188.653	-1.04766	-2.06718	0
NWMN_RS12760	184.941	-1.19171	-2.28423	0
NWMN_RS12850	518.989	-1.66977	-3.18164	0
NWMN_RS12905	114.79	-1.42647	-2.68788	0
NWMN_RS12910	53.4028	-1.26479	-2.40292	0
NWMN_RS12980	22.0673	1.32564	2.50645	0
NWMN_RS13005	924.077	1.6206	3.07504	0
NWMN_RS13050	164.924	-1.44983	-2.73175	0
NWMN_RS13055	5632.98	-1.87743	-3.67421	0
NWMN_RS13075	188.627	-1.17024	-2.2505	0
NWMN_RS13080	25.0751	2.33231	5.03611	0
NWMN_RS13085	163.634	3.15983	8.93724	0
NWMN_RS13095	86.3029	-1.51329	-2.8546	0
NWMN_RS13130	45.9798	1.30216	2.46599	0
NWMN_RS13165	892.528	-5.92834	-60.8985	0
NWMN_RS13185	167.856	-1.01909	-2.02664	0
NWMN_RS13190	193.296	-1.12189	-2.17632	0
NWMN_RS13195	71.1851	-1.51552	-2.85902	0
NWMN_RS13200	31.5335	-3.09627	-8.55206	0
NWMN_RS13205	93.3683	-3.73587	-13.3232	0
NWMN_RS13210	122.614	-5.16821	-35.9572	0
NWMN_RS13215	330.37	-3.85769	-14.4971	0
NWMN_RS13220	275.968	-4.20051	-18.3856	0
NWMN_RS13225	516.348	-4.58935	-24.0731	0
NWMN_RS13230	462.716	-5.00769	-32.1711	0
NWMN_RS13310	12.4165	-1.41709	-2.67047	5.66658e-13
NWMN_RS13320	1675.27	-2.01143	-4.03181	0
NWMN_RS13325	84.3885	1.4843	2.79782	0
NWMN_RS13335	3991.73	1.50631	2.84082	0
NWMN_RS13340	37.2317	1.20357	2.3031	2.59792e-14
NWMN_RS13345	705.305	2.44768	5.45538	0
NWMN_RS13350	366.972	2.82441	7.08324	0
NWMN_RS13355	276.71	2.4673	5.53009	0
NWMN_RS13405	11.1187	1.96345	3.89993	0
NWMN_RS13415	11.386	-1.10572	-2.15206	2.83689e-05
NWMN_RS13435	359.344	1.73489	3.32854	0
NWMN_RS13440	20.9817	-1.58962	-3.00969	0
NWMN_RS13460	112.119	1.07885	2.11235	0
NWMN_RS13540	35.5006	1.13943	2.20294	0
NWMN_RS13545	414.631	-1.23907	-2.36046	0
NWMN_RS13555	485.915	-1.84044	-3.58119	0
NWMN_RS13590	49.9958	-1.18171	-2.26845	0
NWMN_RS13600	455.637	4.22131	18.6526	0
NWMN_RS13605	275.513	5.08257	33.8849	0
NWMN_RS13610	143.174	4.75718	27.0429	0
NWMN_RS13615	152.446	4.62726	24.714	0
NWMN_RS13620	169.628	4.19118	18.2672	0
NWMN_RS13625	562.871	4.27073	19.3027	0
NWMN_RS13630	31.3014	3.69346	12.9373	0
NWMN_RS13635	27.9263	3.31873	9.97784	0
NWMN_RS13640	30.0691	3.53228	11.5697	0
NWMN_RS13645	101.314	-1.61134	-3.05536	0
NWMN_RS13650	142.892	-1.46991	-2.77005	0
NWMN_RS13695	66.0508	-1.66322	-3.16722	0
NWMN_RS13700	3921.41	-1.05446	-2.07694	0
NWMN_RS13755	24.0054	1.60968	3.05183	0
NWMN_RS13800	454.442	2.23755	4.71596	0
NWMN_RS13875	832.807	1.27578	2.4213	0
NWMN_RS13910	98.0127	-1.50808	-2.84432	0
NWMN_RS13925	2570.71	-1.73659	-3.33247	0
NWMN_RS14000	44.0985	1.45449	2.7406	0
NWMN_RS14005	401.308	-2.44817	-5.45724	0
NWMN_RS14015	1010.01	-1.01681	-2.02343	0
NWMN_RS14020	222.042	2.32485	5.01014	0
NWMN_RS14030	990.212	-1.43518	-2.70417	0
NWMN_RS14050	53.7322	-1.88715	-3.69904	0
NWMN_RS14060	857.825	-1.26557	-2.40423	0
NWMN_RS14075	20.4988	-1.02881	-2.04034	4.01286e-05
NWMN_RS14090	39.8141	1.49448	2.81763	0
NWMN_RS14140	137.002	-2.11874	-4.34314	0
NWMN_RS14145	93.1253	-2.23478	-4.70691	0
NWMN_RS14150	133.006	-1.90228	-3.73804	0
NWMN_RS14155	142.672	-1.04677	-2.06591	0
NWMN_RS14185	136.513	-2.66749	-6.35323	0
NWMN_RS14235	128.652	-1.62344	-3.08108	0
NWMN_RS14240	461.483	-1.69778	-3.24402	0
NWMN_RS14275	321.561	-1.35265	-2.55381	0
NWMN_RS14280	262.494	-1.90409	-3.74274	0
NWMN_RS14285	374.309	-1.55886	-2.94621	0
NWMN_RS14295	256.357	-1.23996	-2.36192	0
NWMN_RS14315	311.205	1.14867	2.21709	0
NWMN_RS14320	303.805	1.13596	2.19765	0
NWMN_RS14325	207.977	1.12376	2.17914	0
NWMN_RS14350	439.856	-1.66199	-3.16452	0
NWMN_RS14355	136.712	-3.11534	-8.66585	0
NWMN_RS14415	22.5567	-1.02176	-2.03039	5.49116e-13
NWMN_RS14445	13.84	1.86854	3.65163	0
NWMN_RS14535	1982.71	1.22954	2.34492	0
NWMN_RS14550	28.623	1.02726	2.03814	0
NWMN_RS14555	26.4739	1.59954	3.03047	0
NWMN_RS14560	22.223	1.4769	2.78351	0
NWMN_RS14575	13.0438	1.04877	2.06877	0
NWMN_RS14595	432.117	2.03574	4.10034	0
NWMN_RS14600	208.86	2.2872	4.88107	0
NWMN_RS14615	275.452	1.13027	2.189	0
NWMN_RS14660	107.923	-1.06371	-2.0903	0
NWMN_RS14740	23.7161	1.91687	3.77602	0
NWMN_RS14750	42.6483	1.30758	2.47527	0
NWMN_RS14755	37.4652	1.12767	2.18506	0
NWMN_RS14765	29.6067	1.06224	2.08817	0
NWMN_RS14770	18.4894	1.91107	3.76088	0
NWMN_RS14775	17.6565	1.83667	3.57184	0
NWMN_RS14780	12.4945	1.55505	2.93844	0
NWMN_RS14815	39.2183	-1.20854	-2.31104	1.23457e-13
NWMN_RS14825	450.13	-1.16366	-2.24024	0
NWMN_RS14835	117.864	2.29164	4.89613	0
NWMN_RS14855	213.253	-2.15747	-4.46131	0
NWMN_RS14870	65.0193	-1.04931	-2.06954	0
NWMN_RS14875	91.8416	-1.261	-2.39661	0
NWMN_RS14890	13.6918	1.13965	2.20328	0
NWMN_RS15655	13.0777	1.09865	2.14154	5.60502e-10
NWMN_RS14915	10.8718	1.20965	2.31282	1.18472e-06
NWMN_RS14925	39.3175	-1.70135	-3.25204	0
NWMN_RS14930	23.6381	-1.17833	-2.26314	0

## Sheet: Table S4 - Zur
Table S4: Genes differentially expressed in the Zur mutant strain of S. aureus as compared to WT S. aureus in vehicle control
Name	Max group mean	Log₂ fold change	Fold change	P-value
NWMN_RS00040	34.306	-1.61648	-3.06626	0
NWMN_RS00085	1156.6	-3.17232	-9.01495	0
NWMN_RS00180	83.9602	-1.36367	-2.5734	0
NWMN_RS00275	149.162	-1.20958	-2.31271	0
NWMN_RS00285	374.803	1.05212	2.07357	0
NWMN_RS00290	87.8255	-1.04988	-2.07035	0
NWMN_RS00305	99.7799	-1.28576	-2.4381	0
NWMN_RS00400	1883.31	-1.93602	-3.82649	0
NWMN_RS00530	174.556	-1.60128	-3.03412	0
NWMN_RS00695	34.7962	1.0439	2.0618	0
NWMN_RS00700	31.4679	1.00302	2.00419	0
NWMN_RS00740	28.9232	-1.46488	-2.76041	0
NWMN_RS00745	23.9175	-1.63773	-3.11176	0
NWMN_RS00750	36.343	-1.20973	-2.31295	0
NWMN_RS00815	44.0792	1.16027	2.23499	0
NWMN_RS00890	4553.49	-1.04974	-2.07015	0
NWMN_RS00910	897.859	2.15694	4.45968	0
NWMN_RS00970	723.719	-1.03352	-2.04701	0
NWMN_RS01220	57	-1.212	-2.31658	0
NWMN_RS01385	208.579	-1.14275	-2.20802	0
NWMN_RS01390	367.653	-1.21912	-2.32805	0
NWMN_RS01830	599.632	-1.61011	-3.05274	0
NWMN_RS01920	104.437	1.20696	2.3085	0
NWMN_RS01925	83.0422	1.24781	2.37481	0
NWMN_RS01930	97.9676	1.46476	2.76018	0
NWMN_RS01965	347.146	-1.28779	-2.44154	0
NWMN_RS01985	19.8908	-1.00085	-2.00118	0
NWMN_RS01990	16.9999	-1.1124	-2.16205	0
NWMN_RS15095	53.6574	-1.05788	-2.08186	5.21139e-13
NWMN_RS02060	1745.41	-1.45724	-2.74583	0
NWMN_RS02135	747.463	-1.0931	-2.13331	0
NWMN_RS02140	399.6	1.63586	3.10773	0
NWMN_RS02145	872.547	1.38557	2.61275	0
NWMN_RS02150	1485.63	1.08026	2.11441	0
NWMN_RS02155	1494.3	1.02077	2.029	0
NWMN_RS02265	113.233	1.2908	2.44663	0
NWMN_RS02275	255.799	-1.80412	-3.49216	0
NWMN_RS02350	1455.66	6.48366	89.4903	0
NWMN_RS02420	27.9968	-1.25298	-2.38333	0
NWMN_RS02460	58.3172	-1.27455	-2.41923	0
NWMN_RS02615	348.318	1.42419	2.68364	0
NWMN_RS02695	68.1385	1.03497	2.04908	0
NWMN_RS02990	325.139	-1.07494	-2.10664	0
NWMN_RS15150	20.1615	-1.10034	-2.14406	1.76378e-07
NWMN_RS03090	104.087	-1.54357	-2.91514	0
NWMN_RS03115	211.297	-1.55257	-2.93339	0
NWMN_RS03175	509.916	-1.0135	-2.0188	0
NWMN_RS03300	2898.9	-1.81523	-3.51915	0
NWMN_RS03345	1661.45	-1.071	-2.10089	5.30261e-11
NWMN_RS03380	143.497	1.51421	2.85642	0
NWMN_RS03395	63.2345	1.29997	2.46223	0
NWMN_RS03400	227.727	1.41553	2.66757	0
NWMN_RS03405	93.9043	1.68936	3.22514	0
NWMN_RS03410	201.792	1.58824	3.00683	0
NWMN_RS03415	305.403	1.36452	2.5749	0
NWMN_RS03425	842.356	-2.54283	-5.82729	0
NWMN_RS03430	816.649	-2.37076	-5.17212	0
NWMN_RS03435	573.677	-1.83307	-3.56294	0
NWMN_RS03520	38.0504	-1.78854	-3.45466	0
NWMN_RS03525	19.6273	-1.36749	-2.58022	0
NWMN_RS03530	26.4015	-1.25552	-2.38753	0
NWMN_RS03735	176.176	-1.43674	-2.70708	0
NWMN_RS03740	250.513	-1.43932	-2.71193	0
NWMN_RS03785	3532.56	-1.1664	-2.24452	0
NWMN_RS03805	297.651	-1.04914	-2.0693	0
NWMN_RS03810	277.518	-1.20964	-2.3128	0
NWMN_RS04075	2516.44	-1.39335	-2.62689	0
NWMN_RS04100	60.354	1.52589	2.87965	0
NWMN_RS04180	321.376	-1.1299	-2.18844	0
NWMN_RS04295	373.612	-1.20942	-2.31245	0
NWMN_RS04330	46.8528	1.21734	2.32518	0
NWMN_RS04360	426.787	-1.99503	-3.98626	0
NWMN_RS04395	94.0984	-1.77871	-3.4312	0
NWMN_RS15240	46.9084	-2.19378	-4.57502	0
NWMN_RS04405	121.363	-1.62963	-3.09434	0
NWMN_RS04410	91.6231	-1.60751	-3.04725	0
NWMN_RS04475	62.993	-1.01235	-2.01719	0
NWMN_RS04610	1980.39	9.08134	541.698	0
NWMN_RS04815	83.1382	-1.24724	-2.37387	0
NWMN_RS04820	208.955	-1.5645	-2.95775	0
NWMN_RS04825	206.7	-1.13302	-2.19317	0
NWMN_RS04945	82.1244	-2.29968	-4.92349	0
NWMN_RS04950	21.0562	-1.09389	-2.13449	5.95857e-13
NWMN_RS04955	282.479	-1.4917	-2.81219	0
NWMN_RS05015	16.0855	1.34722	2.54422	0
NWMN_RS05020	288.717	-1.54416	-2.91634	0
NWMN_RS15265	180.755	1.11726	2.16935	8.75078e-13
NWMN_RS05080	52.9535	1.91786	3.77863	0
NWMN_RS05155	42.2205	1.13868	2.2018	0
NWMN_RS15275	591.132	-1.81311	-3.51399	0
NWMN_RS05220	776.196	-1.60135	-3.03428	0
NWMN_RS05225	124.41	-1.38656	-2.61454	0
NWMN_RS05230	465.784	-1.05326	-2.07521	9.6384e-12
NWMN_RS05240	420.315	-1.01135	-2.0158	4.56755e-11
NWMN_RS05245	1770.7	-1.34768	-2.54503	0
NWMN_RS05250	3041.88	-1.73901	-3.33806	0
NWMN_RS05255	4588.78	-2.15378	-4.44992	0
NWMN_RS05260	2923.49	-2.3585	-5.12837	0
NWMN_RS05265	3407.42	-2.44982	-5.46349	0
NWMN_RS05270	4510.88	-2.54537	-5.83759	0
NWMN_RS05275	6011.41	-2.70271	-6.51023	0
NWMN_RS05280	83.6351	1.6531	3.14509	0
NWMN_RS05285	122.997	1.57486	2.97908	0
NWMN_RS05290	108.004	1.41797	2.6721	0
NWMN_RS05375	171.588	1.24675	2.37306	0
NWMN_RS05445	59.4677	1.34043	2.53227	0
NWMN_RS05860	13.019	-2.62129	-6.15299	0
NWMN_RS05865	18.1131	-2.38628	-5.22808	0
NWMN_RS05890	46.666	1.36863	2.58225	0
NWMN_RS06020	3189.3	1.44229	2.71752	0
NWMN_RS06080	242.747	-1.39759	-2.63461	0
NWMN_RS06105	14.9879	1.18701	2.2768	0
NWMN_RS06145	316.98	-3.21982	-9.31673	0
NWMN_RS06150	309.238	-3.19214	-9.13967	0
NWMN_RS06160	346.092	-1.88652	-3.69742	0
NWMN_RS06275	522.009	-1.35397	-2.55615	4.44089e-16
NWMN_RS06280	790.439	-1.47889	-2.78734	0
NWMN_RS06285	909.368	-1.70637	-3.26339	0
NWMN_RS06290	1204.26	-1.80157	-3.48599	0
NWMN_RS06295	1240.67	-2.31412	-4.97301	0
NWMN_RS06300	1109.16	-2.75369	-6.7444	0
NWMN_RS06305	1038.18	-2.92485	-7.59397	0
NWMN_RS06310	494.34	-2.73253	-6.64619	0
NWMN_RS06515	1008.19	-1.70125	-3.25184	0
NWMN_RS06520	1492.74	-1.67045	-3.18314	0
NWMN_RS06600	224.164	1.03443	2.0483	0
NWMN_RS15300	41.2192	1.02495	2.03488	3.68594e-14
NWMN_RS06690	62.4321	1.00051	2.00071	0
NWMN_RS06695	152.318	1.01988	2.02774	0
NWMN_RS06835	473.868	-1.07003	-2.09947	0
NWMN_RS06840	3905.42	-1.70429	-3.2587	0
NWMN_RS07000	79.9354	-1.22282	-2.33402	0
NWMN_RS07005	208.091	-1.37939	-2.60158	0
NWMN_RS07035	911.468	-1.04774	-2.06729	0
NWMN_RS07040	678.736	1.42095	2.67762	0
NWMN_RS07045	842.038	5.71636	52.577	0
NWMN_RS07120	1222.22	-1.35172	-2.55216	0
NWMN_RS07345	59.7137	-1.01967	-2.02745	0
NWMN_RS07350	175.138	-1.52859	-2.88503	0
NWMN_RS07355	197.973	-1.47904	-2.78763	0
NWMN_RS07360	171.942	-1.41451	-2.6657	0
NWMN_RS07365	169.973	-1.24097	-2.36358	0
NWMN_RS07430	95.9861	1.22713	2.34102	0
NWMN_RS07455	434.839	-1.35759	-2.56257	0
NWMN_RS07460	435.897	-1.22721	-2.34114	0
NWMN_RS07550	450.731	1.20002	2.29743	0
NWMN_RS07555	119.924	1.60516	3.04229	0
NWMN_RS07560	53.2798	2.2543	4.77101	0
NWMN_RS07590	41.7367	1.03143	2.04405	0
NWMN_RS07800	2181.85	-1.16427	-2.2412	0
NWMN_RS08205	371.558	-1.16954	-2.24941	0
NWMN_RS08220	17.0974	-9.8111	-898.329	7.77156e-15
NWMN_RS08225	220.021	1.98013	3.94527	0
NWMN_RS08230	140.843	2.14592	4.42576	0
NWMN_RS08470	74.5626	-2.29591	-4.91064	0
NWMN_RS08475	68.8181	-2.28566	-4.87588	0
NWMN_RS08480	51.5855	-2.08724	-4.24935	0
NWMN_RS08485	15.0427	-1.48237	-2.79407	0
NWMN_RS08490	27.2238	-1.1363	-2.19816	0
NWMN_RS08905	252.61	-1.80365	-3.49103	0
NWMN_RS08910	194.056	-1.77125	-3.41351	0
NWMN_RS08970	590.423	-1.40058	-2.64007	0
NWMN_RS08975	386.666	-1.17571	-2.25904	0
NWMN_RS08990	340.463	-1.88413	-3.69131	0
NWMN_RS08995	7446.36	-1.48242	-2.79417	0
NWMN_RS09125	718.412	-2.2206	-4.66087	0
NWMN_RS09280	89.5083	1.01835	2.02561	0
NWMN_RS09285	619.435	1.02611	2.03653	0
NWMN_RS09370	31.6525	1.10929	2.1574	0
NWMN_RS09415	88.0292	-1.20036	-2.29797	0
NWMN_RS09530	10.1391	1.09236	2.13223	3.93839e-09
NWMN_RS15000	81.1707	-1.22083	-2.33081	0
NWMN_RS09605	135.824	-1.47105	-2.77224	0
NWMN_RS09610	212.118	-1.28123	-2.43046	0
NWMN_RS09615	44.2156	-1.06214	-2.08803	6.66134e-16
NWMN_RS15410	84.1734	-1.16803	-2.24704	1.05982e-09
NWMN_RS09800	101.718	1.03074	2.04307	0
NWMN_RS09820	198.147	-1.17154	-2.25252	0
NWMN_RS09830	22.7312	1.0796	2.11345	4.38208e-09
NWMN_RS15425	34.3249	1.03421	2.04799	9.8775e-09
NWMN_RS10135	12.9848	-2.83071	-7.11422	0
NWMN_RS10150	39.0063	-1.52837	-2.8846	4.996e-15
NWMN_RS10155	17.3228	-9.7245	-845.991	0
NWMN_RS10160	20.6755	-9.08791	-544.17	0
NWMN_RS10165	20.6131	-11.4772	-2850.99	0
NWMN_RS10170	16.5965	-12.9781	-8068.34	2.2722e-07
NWMN_RS10190	65.268	-1.29883	-2.4603	0
NWMN_RS10195	56.8948	-1.19708	-2.29275	0
NWMN_RS10570	108.215	1.25996	2.39489	0
NWMN_RS10660	44.689	-1.27223	-2.41535	0
NWMN_RS10695	498.871	-1.32973	-2.51355	0
NWMN_RS10800	2276.54	2.45316	5.47615	0
NWMN_RS10805	107.728	1.4956	2.81982	0
NWMN_RS15480	123.558	-1.8764	-3.67159	4.96587e-10
NWMN_RS11045	60.0156	1.05944	2.08412	0
NWMN_RS11085	109.231	-1.04247	-2.05975	0
NWMN_RS11130	82.7601	-1.04729	-2.06664	0
NWMN_RS11155	53.4542	-1.13536	-2.19674	0
NWMN_RS11205	895.49	-2.69251	-6.46435	0
NWMN_RS11210	3339.3	-1.24326	-2.36734	0
NWMN_RS11215	417.37	-1.25955	-2.39421	0
NWMN_RS11220	2497.72	-1.29988	-2.46208	0
NWMN_RS11225	3745.8	-1.36914	-2.58317	0
NWMN_RS11250	33.3282	-4.01065	-16.1186	0
NWMN_RS11310	137.384	-2.95287	-7.74285	0
NWMN_RS11315	146.025	-2.84414	-7.18079	0
NWMN_RS11320	65.0119	-2.57436	-5.95607	0
NWMN_RS11325	109.821	-2.27157	-4.82847	0
NWMN_RS11330	90.3913	-1.74925	-3.36183	0
NWMN_RS11335	74.3674	-1.34852	-2.5465	0
NWMN_RS11340	52.2907	-1.08017	-2.11429	1.88738e-15
NWMN_RS11505	897.051	-1.13246	-2.19232	1.19309e-11
NWMN_RS11580	33.5022	-1.0632	-2.08956	0
NWMN_RS11825	460.471	-1.45029	-2.73262	0
NWMN_RS11830	115.01	2.25432	4.77109	0
NWMN_RS11835	219.65	2.14275	4.41602	0
NWMN_RS11845	44.3054	-1.83558	-3.56916	6.27925e-07
NWMN_RS11875	1037.65	-1.09675	-2.13872	0
NWMN_RS11885	136.648	-1.04818	-2.06791	0
NWMN_RS11900	49.1657	1.3153	2.48854	0
NWMN_RS11920	38.8714	-1.33381	-2.52068	0
NWMN_RS11975	13.4796	-1.05049	-2.07123	3.21637e-07
NWMN_RS12205	44.0618	-1.51945	-2.86682	0
NWMN_RS12210	50.3727	-1.08866	-2.12676	0
NWMN_RS12215	61.812	-1.27378	-2.41795	0
NWMN_RS12460	647.502	1.20248	2.30134	0
NWMN_RS12465	45.1613	1.48431	2.79784	9.76996e-15
NWMN_RS12515	82.2277	1.08215	2.11719	0
NWMN_RS12615	92.3375	1.30645	2.47333	0
NWMN_RS12680	47.3393	1.28428	2.43561	0
NWMN_RS12685	44.3203	1.14576	2.21262	0
NWMN_RS12740	33.9926	1.80638	3.49764	0
NWMN_RS12755	188.653	-1.21748	-2.3254	0
NWMN_RS12760	184.941	-1.3878	-2.6168	0
NWMN_RS12785	298.574	-1.03181	-2.04459	0
NWMN_RS12880	715.215	-1.61435	-3.06173	0
NWMN_RS13005	1086.58	1.90812	3.7532	0
NWMN_RS13065	678.232	-1.47396	-2.77784	0
NWMN_RS13215	330.37	-1.09694	-2.13901	0
NWMN_RS13220	275.968	-1.12365	-2.17897	0
NWMN_RS13225	516.348	-1.09446	-2.13533	0
NWMN_RS13230	462.716	-1.0141	-2.01964	0
NWMN_RS13250	11.9288	1.18832	2.27888	4.66379e-11
NWMN_RS13255	2119.24	5.5174	45.804	0
NWMN_RS13310	12.4165	-2.21904	-4.65583	0
NWMN_RS13315	7464.35	7.07164	134.517	0
NWMN_RS13320	1675.27	-1.9479	-3.85812	0
NWMN_RS13335	3271.48	1.27792	2.42488	0
NWMN_RS13415	11.386	-1.04211	-2.05924	0.000680863
NWMN_RS13515	28.0218	-1.23143	-2.348	0
NWMN_RS13520	18.2885	-1.13581	-2.19742	0
NWMN_RS13555	485.915	-1.0771	-2.10979	0
NWMN_RS13600	206.538	3.13476	8.7833	0
NWMN_RS13605	132.628	4.07771	16.8855	0
NWMN_RS13610	94.4657	4.21245	18.5385	0
NWMN_RS13615	88.4517	3.89901	14.9183	0
NWMN_RS13620	119.603	3.74173	13.3775	0
NWMN_RS13625	389.787	3.7965	13.895	0
NWMN_RS13630	55.0255	4.56183	23.6182	0
NWMN_RS13635	46.7601	4.11866	17.3716	0
NWMN_RS13640	42.6592	4.09587	17.0993	0
NWMN_RS13670	16.853	1.03964	2.05572	3.19256e-10
NWMN_RS13775	81.604	1.04286	2.06031	0
NWMN_RS13795	246.745	1.19473	2.28901	0
NWMN_RS13800	229.942	1.31092	2.481	0
NWMN_RS14005	401.308	-1.34298	-2.53674	0
NWMN_RS14015	1010.01	-1.00747	-2.01038	0
NWMN_RS14030	990.212	-1.28258	-2.43273	3.86358e-14
NWMN_RS14050	53.7322	-2.31118	-4.96288	0
NWMN_RS14090	28.8376	1.08578	2.12252	0
NWMN_RS14150	133.006	-1.33747	-2.52709	0
NWMN_RS14155	142.672	-1.44411	-2.72095	0
NWMN_RS14185	136.513	-2.92116	-7.57457	0
NWMN_RS14245	1108.22	6.18578	72.7959	0
NWMN_RS14250	632.26	7.0776	135.073	0
NWMN_RS14255	511.846	7.14157	141.198	0
NWMN_RS14275	321.561	-1.52591	-2.87968	0
NWMN_RS14350	439.856	-1.33683	-2.52595	0
NWMN_RS14355	136.712	-3.62293	-12.32	0
NWMN_RS14360	42.2809	-1.89498	-3.71916	0
NWMN_RS14365	1476.94	-1.36637	-2.57821	0
NWMN_RS14385	233.342	-1.32314	-2.50211	1.11022e-16
NWMN_RS14435	60.6461	-1.2617	-2.39778	3.33067e-16
NWMN_RS14440	49.2384	-1.14488	-2.21128	1.11022e-16
NWMN_RS14470	28.1852	-1.12957	-2.18793	0
NWMN_RS14535	2022.27	1.31356	2.48554	0
NWMN_RS14580	625.747	-1.06619	-2.0939	0
NWMN_RS14805	15.8415	-1.43257	-2.69928	0
NWMN_RS14810	29.7634	-1.95514	-3.87754	0
NWMN_RS14815	39.2183	-2.50518	-5.6772	0
NWMN_RS14825	450.13	-1.42116	-2.67801	0
NWMN_RS14855	213.253	-1.57646	-2.98236	0
NWMN_RS14860	295.121	-1.14143	-2.206	0
NWMN_RS14885	462.962	-1.20546	-2.30611	0
NWMN_RS14920	7261.8	1.21058	2.31431	0
NWMN_RS14965	978.091	1.18062	2.26674	3.21965e-15

## Sheet: Table S5 - mntR
Table S5: Genes differentially expressed in the MntR mutant strain of S. aureus as compared to WT S. aureus in vehicle control
Name	Max group mean	Log₂ fold change	Fold change	P-value
NWMN_RS00865	88.8166	-1.12738	-2.18462	1.69864e-14
NWMN_RS01745	75.4267	1.12611	2.1827	0
NWMN_RS01755	17.3086	1.77239	3.4162	0
NWMN_RS01760	44.319	1.61619	3.06565	0
NWMN_RS02100	3203.08	1.1293	2.18753	0
NWMN_RS02105	2569.52	1.24041	2.36265	0
NWMN_RS02230	43.8628	1.03804	2.05344	1.53804e-10
NWMN_RS02460	58.3172	-1.04888	-2.06892	7.88814e-10
NWMN_RS03385	195.42	1.07957	2.11341	2.19611e-08
NWMN_RS03390	164.103	1.34293	2.53666	1.35225e-13
NWMN_RS03395	59.1884	1.57245	2.9741	7.88258e-15
NWMN_RS03400	220.289	1.73067	3.31883	0
NWMN_RS03405	90.9707	2.00878	4.02441	0
NWMN_RS03410	206.56	1.9861	3.96165	0
NWMN_RS03415	343.749	1.89697	3.72429	0
NWMN_RS03440	63.3552	-12.01	-4124.37	0
NWMN_RS03990	13.3478	-1.16088	-2.23593	2.22045e-16
NWMN_RS04820	208.955	-1.10687	-2.15378	4.14654e-10
NWMN_RS05225	265.793	1.15444	2.22598	2.93368e-10
NWMN_RS05230	898.676	1.01015	2.01412	1.09161e-09
NWMN_RS05825	34.3547	1.77829	3.43019	0
NWMN_RS05830	56.4773	1.66985	3.18182	0
NWMN_RS05835	58.7415	1.48045	2.79035	0
NWMN_RS05860	13.019	-2.67896	-6.40396	0
NWMN_RS05865	18.1131	-1.58603	-3.00222	0
NWMN_RS06295	1240.67	-1.00676	-2.00939	8.32378e-08
NWMN_RS06300	1109.16	-1.37264	-2.58945	1.95399e-14
NWMN_RS06305	1038.18	-1.47763	-2.7849	0
NWMN_RS06310	494.34	-1.49018	-2.80923	0
NWMN_RS07215	14.2281	-1.02933	-2.04107	2.35001e-09
NWMN_RS09430	99.4344	1.14408	2.21005	1.13731e-12
NWMN_RS10135	12.9848	-1.75476	-3.3747	2.13674e-12
NWMN_RS10155	17.3228	-8.55561	-376.266	0
NWMN_RS10160	20.6755	-10.2667	-1231.94	0
NWMN_RS10165	20.6131	-11.9524	-3963.11	0
NWMN_RS10170	16.5965	-9.83435	-912.924	0
NWMN_RS10530	101.399	1.02828	2.03959	7.66276e-13
NWMN_RS12210	50.3727	-1.45071	-2.73342	0
NWMN_RS12215	61.812	-1.5587	-2.94588	0
NWMN_RS13005	579.263	1.37377	2.59147	5.53867e-10
NWMN_RS13345	256.551	1.40829	2.65422	5.5278e-13
NWMN_RS14435	60.6461	-1.0546	-2.07714	1.60989e-06

## Sheet: Table S6
Table S6: Genes differentially expressed with WTCP treatment that do not appear to be canonically regulated by Fur, Zur, or MntR
			WTCP: TSB
Name	old_locus_tag	product	Log₂ fold change	Fold change	P-value
NWMN_RS13000	0	hypothetical protein	4.62704	24.7104	0
NWMN_RS03550	0	hypothetical protein	3.8466	14.386	0
NWMN_RS00820	NWMN_0150	M23 family peptidase	3.84655	14.3856	0
NWMN_RS02195	NWMN_0389	superantigen-like protein SSL2	3.34191	10.1395	0
NWMN_RS03965	NWMN_0701	class 1b ribonucleoside-diphosphate reductase subunit beta	3.2173	9.30046	0
NWMN_RS15645	0	hypothetical protein	3.01463	8.08152	0
NWMN_RS14720	NWMN_2565	poly-beta-1,6 N-acetyl-D-glucosamine synthase	2.97152	7.84364	0
NWMN_RS03960	NWMN_0700	class 1b ribonucleoside-diphosphate reductase subunit alpha	2.78815	6.90744	0
NWMN_RS07880	NWMN_1395	DUF1672 domain-containing protein	2.69246	6.46413	0
NWMN_RS00435	NWMN_0077	Superoxide dismutase [Mn/Fe] 2	2.61189	6.11304	0
NWMN_RS14735	NWMN_2568	poly-beta-1,6-N-acetyl-D-glucosamine export protein	2.59682	6.04952	0
NWMN_RS04425	NWMN_0782	MetQ/NlpA family ABC transporter substrate-binding protein	2.59299	6.03346	0
NWMN_RS03765	NWMN_0665	hypothetical protein	2.5866	6.00682	0
NWMN_RS03955	NWMN_0699	protein NrdI	2.55935	5.89441	0
NWMN_RS07885	NWMN_1396	DUF1672 domain-containing protein	2.55724	5.8858	0
NWMN_RS00685	NWMN_0124	4'-phosphopantetheinyl transferase	2.55263	5.86703	0
NWMN_RS09425	NWMN_1680	S-adenosylmethionine synthase	2.54066	5.81855	0
NWMN_RS04420	NWMN_0781	ABC transporter permease	2.53205	5.78393	0
NWMN_RS04415	NWMN_0780	methionine import ATP-binding protein MetN 2	2.52766	5.76636	0
NWMN_RS03450	NWMN_0606	N-acetylmannosaminyltransferase	2.51045	5.69798	0
NWMN_RS09395	NWMN_1674	fluoride efflux transporter CrcB	2.43503	5.40776	0
NWMN_RS02400	NWMN_0424	cysteine synthase family protein	2.42548	5.37206	0
NWMN_RS00455	NWMN_0080	purine-nucleoside phosphorylase	2.40596	5.29987	0
NWMN_RS14725	NWMN_2566	poly-beta-1,6-N-acetyl-D-glucosamine synthesis protein IcaD	2.39634	5.26467	0
NWMN_RS14840	NWMN_2588	pyrrolidone-carboxylate peptidase	2.34231	5.07113	0
NWMN_RS06110	NWMN_1078	ornithine carbamoyltransferase	2.20665	4.61601	0
NWMN_RS12995	NWMN_2257	zinc ribbon domain-containing protein	2.17215	4.50696	0
NWMN_RS01225	NWMN_0220	type VII secretion protein EsaA	2.1502	4.43889	0
NWMN_RS05845	NWMN_1033	DUF2977 domain-containing protein	2.06251	4.17711	0.00958558
NWMN_RS14730	NWMN_2567	poly-beta-1,6-N-acetyl-D-glucosamine N-deacetylase	2.06161	4.17452	0
NWMN_RS13145	NWMN_2284	proton/sodium-glutamate symport protein GltT	2.04067	4.11437	0
hisZ	NWMN_2578	ATP phosphoribosyltransferase regulatory subunit	2.03652	4.10254	0
NWMN_RS06535	NWMN_1159	DNA-protecting protein DprA	2.01344	4.03744	0
NWMN_RS09375	NWMN_1670	hypothetical protein	1.99651	3.99032	0
NWMN_RS08550	NWMN_1521	tetratricopeptide repeat protein	1.99506	3.98633	0
NWMN_RS09400	NWMN_1675	camphor resistance protein CrcB	1.99419	3.98391	0
NWMN_RS07195	NWMN_1276	Y-family DNA polymerase	1.9801	3.9452	0
NWMN_RS01090	NWMN_0195	DNA-binding response regulator	1.93634	3.82734	0
NWMN_RS01215	NWMN_0218	CHAP domain-containing protein	1.93564	3.82547	0
NWMN_RS02660	NWMN_0465	peptidyl-tRNA hydrolase	1.93332	3.81933	0
NWMN_RS03850	NWMN_0681	7-cyano-7-deazaguanine synthase QueC	1.88885	3.7034	0
NWMN_RS07565	NWMN_1342	VUT family protein	1.88536	3.69445	0
NWMN_RS07870	NWMN_1394	DUF1672 domain-containing protein	1.87681	3.67263	0
NWMN_RS04755	NWMN_0844	O-acetyltransferase	1.86811	3.65053	0
NWMN_RS15345	0	DUF3125 domain-containing protein	1.83732	3.57345	0
NWMN_RS06115	NWMN_1079	carbamate kinase 1	1.82464	3.5422	0
NWMN_RS03250	NWMN_0567	DUF443 domain-containing protein	1.82041	3.53182	1.11022e-16
NWMN_RS04010	NWMN_0708	GrpB family protein	1.79947	3.48091	0
NWMN_RS01085	NWMN_0194	sensor histidine kinase	1.79567	3.47177	0
NWMN_RS03580	NWMN_0630	ABC transporter ATP-binding protein	1.78716	3.45134	0
NWMN_RS15020	0	hypothetical protein	1.78029	3.43495	0
NWMN_RS02665	NWMN_0466	transcription-repair coupling factor	1.76451	3.3976	0
NWMN_RS04510	NWMN_0797	DUF1027 domain-containing protein	1.74835	3.35974	0
NWMN_RS00120	NWMN_0021	MBL fold metallo-hydrolase	1.74033	3.34111	0
NWMN_RS13940	NWMN_2425	peptide ABC transporter permease	1.73288	3.32391	0
NWMN_RS00225	NWMN_0037	LysR family transcriptional regulator	1.73083	3.31918	1.66533e-15
NWMN_RS15435	0	transcriptional regulator	1.71014	3.27192	0
NWMN_RS13985	NWMN_2433	EamA family transporter	1.7098	3.27115	0
NWMN_RS14590	NWMN_2539	PRD domain-containing protein	1.70679	3.26434	0
NWMN_RS14910	NWMN_2602	hypothetical protein	1.68965	3.22579	1.11022e-16
NWMN_RS03855	NWMN_0682	aminodeoxychorismate/anthranilate synthase component II	1.68787	3.2218	0
NWMN_RS13070	NWMN_2271	N-acetyltransferase	1.66774	3.17716	0
NWMN_RS03610	NWMN_0636	AraC family transcriptional regulator	1.66412	3.16921	0
NWMN_RS11300	NWMN_1959	tRNA (adenosine(37)-N6)-threonylcarbamoyltransferase complex ATPase subunit type 1 TsaE	1.65617	3.15178	0
NWMN_RS11290	NWMN_1957	ribosomal-protein-alanine N-acetyltransferase	1.65125	3.14105	0
NWMN_RS05475	NWMN_0977	DUF1507 family protein	1.64372	3.12471	0
NWMN_RS11755	NWMN_2035	DUF2750 domain-containing protein	1.63859	3.11361	0
NWMN_RS09495	NWMN_1693	ImmA/IrrE family metallo-endopeptidase	1.6337	3.10307	0
NWMN_RS13285	NWMN_2310	FemA/FemB family glycyltransferase FmhA	1.63077	3.09677	0
NWMN_RS07965	NWMN_1411	ribonuclease Z	1.6287	3.09235	0
NWMN_RS14895	NWMN_2599	ABC transporter permease	1.62785	3.09052	0
NWMN_RS06030	NWMN_1067	FPRL1 inhibitory protein	1.62287	3.07988	0
NWMN_RS14165	NWMN_2466	CHAP domain-containing protein	1.61822	3.06996	0
NWMN_RS05630	NWMN_1000	single-stranded DNA-binding protein	1.61598	3.06519	0.0177625
NWMN_RS02190	NWMN_0388	superantigen-like protein SSL1	1.61482	3.06273	0
NWMN_RS10385	0	hypothetical protein	1.61428	3.06159	0
NWMN_RS03845	NWMN_0680	6-carboxytetrahydropterin synthase QueD	1.61152	3.05574	0
NWMN_RS14570	NWMN_2535	ArgR family transcriptional regulator	1.60282	3.03736	0
NWMN_RS15430	0	DUF1270 family protein	1.59792	3.02707	9.47269e-11
NWMN_RS08135	NWMN_1442	shikimate kinase	1.5962	3.02346	0
NWMN_RS13655	NWMN_2370	transporter	1.59508	3.02112	0
NWMN_RS00165	0	metal-sensitive transcriptional regulator	1.59484	3.02061	7.32744e-08
NWMN_RS09230	NWMN_1644	Mn(2+)-dependent dipeptidase Sapep	1.58908	3.00857	0
NWMN_RS00900	NWMN_0164	glycerophosphoryl diester phosphodiesterase	1.57701	2.98351	0
NWMN_RS11295	NWMN_1958	tRNA (adenosine(37)-N6)-threonylcarbamoyltransferase complex dimerization subunit type 1 TsaB	1.57558	2.98056	0
NWMN_RS07855	NWMN_1392	ferredoxin	1.57471	2.97876	0
NWMN_RS06780	NWMN_1205	DNA mismatch repair protein MutL	1.57057	2.97022	0
NWMN_RS08325	NWMN_1478	30S ribosomal protein S21	1.5686	2.96617	0
NWMN_RS09445	NWMN_1684	nucleoside triphosphatase YtkD	1.56613	2.96109	4.55191e-15
NWMN_RS06785	NWMN_1206	glycerol-3-phosphate responsive antiterminator	1.56577	2.96036	0
NWMN_RS01075	NWMN_0192	glycosyltransferase family 2 protein	1.56354	2.95579	0
NWMN_RS06135	0	hypothetical protein	1.56098	2.95054	0
NWMN_RS01070	NWMN_0191	hypothetical protein	1.55823	2.94493	0
NWMN_RS01890	NWMN_0333	YeiH family protein	1.53197	2.8918	0
NWMN_RS13840	NWMN_2407	FUSC family protein	1.52759	2.88304	0
NWMN_RS03835	NWMN_0678	hypothetical protein	1.51109	2.85026	0
NWMN_RS02680	0	RNA-binding S4 domain-containing protein	1.50977	2.84765	0
NWMN_RS10665	NWMN_1856	cysteine hydrolase	1.50782	2.84381	0
NWMN_RS15465	NWMN_1879	hypothetical protein	1.50468	2.83762	0
NWMN_RS09365	NWMN_1668	RNA polymerase sigma factor SigS	1.48688	2.80283	0
NWMN_RS13550	NWMN_2351	MFS transporter	1.48216	2.79366	0
NWMN_RS05175	NWMN_0924	DUF2538 family protein	1.48179	2.79294	0
NWMN_RS03840	NWMN_0679	7-carboxy-7-deazaguanine synthase QueE	1.47206	2.77418	0
NWMN_RS09420	NWMN_1679	NERD domain-containing protein	1.46795	2.76629	0
NWMN_RS08630	NWMN_1538	single-stranded-DNA-specific exonuclease RecJ	1.46505	2.76072	0
NWMN_RS03285	NWMN_0574	GNAT family N-acetyltransferase	1.44768	2.72768	0
NWMN_RS15525	0	hypothetical protein	1.44054	2.71422	0
NWMN_RS01110	NWMN_0199	hypothetical protein	1.43835	2.71011	0
NWMN_RS03060	NWMN_0530	bacillithiol biosynthesis deacetylase BshB2	1.43366	2.70131	0
NWMN_RS03880	NWMN_0686	biotin-dependent carboxyltransferase family protein	1.43364	2.70128	0
NWMN_RS03055	NWMN_0529	GTP cyclohydrolase I FolE2	1.42545	2.68598	0
NWMN_RS00670	NWMN_0121	NAD-dependent formate dehydrogenase	1.42244	2.68039	0
NWMN_RS03065	NWMN_0531	DUF1806 family protein	1.42235	2.68022	0
NWMN_RS10690	NWMN_1860	YolD-like family protein	1.42077	2.67729	0
NWMN_RS03445	0	hypothetical protein	1.41803	2.6722	0
NWMN_RS07890	NWMN_1397	hypothetical protein	1.41567	2.66784	0
NWMN_RS10480	NWMN_1825	hypothetical protein	1.39296	2.62617	0
NWMN_RS06325	NWMN_1120	guanylate kinase	1.38564	2.61288	0
NWMN_RS03540	NWMN_0623	membrane protein	1.38279	2.60772	0
NWMN_RS03310	NWMN_0578	DUF1934 family protein	1.37329	2.5906	2.32592e-13
NWMN_RS03725	NWMN_0657	aldo/keto reductase family oxidoreductase	1.35428	2.5567	0
NWMN_RS00160	NWMN_0026	sulfite exporter TauE/SafE family protein	1.35345	2.55522	0
NWMN_RS00150	NWMN_0025	tRNA-dihydrouridine synthase	1.35334	2.55503	0
NWMN_RS05370	NWMN_0957	peptide deformylase	1.3444	2.53924	0
NWMN_RS07295	NWMN_1295	oligoendopeptidase F	1.3417	2.53449	0
NWMN_RS01115	NWMN_0200	6-phospho-beta-glucosidase	1.34092	2.53313	0
NWMN_RS02620	NWMN_0459	pur operon repressor	1.33778	2.52761	0
NWMN_RS11285	NWMN_1956	tRNA (adenosine(37)-N6)-threonylcarbamoyltransferase complex transferase subunit TsaD	1.33567	2.52394	0
NWMN_RS02455	NWMN_0435	LysR family transcriptional regulator	1.33083	2.51547	9.64784e-14
NWMN_RS03875	NWMN_0685	allophanate hydrolase	1.3291	2.51245	0
NWMN_RS14455	NWMN_2517	NAD(P)-binding protein	1.3279	2.51038	0
NWMN_RS13930	NWMN_2423	HAD family hydrolase	1.32346	2.50265	0
NWMN_RS08845	0	hypothetical protein	1.32049	2.49751	3.03964e-09
NWMN_RS00495	NWMN_0087	hypothetical protein	1.31853	2.49411	1.88738e-15
NWMN_RS00230	NWMN_0038	hypothetical protein	1.31386	2.48605	0
NWMN_RS13575	NWMN_2355	type II toxin-antitoxin system Phd/YefM family antitoxin	1.31318	2.48488	1.93081e-11
NWMN_RS03885	NWMN_0687	lipoteichoic acid synthase	1.30591	2.4724	0
NWMN_RS03865	NWMN_0684	aminodeoxychorismate lyase	1.30369	2.46859	0
NWMN_RS14545	NWMN_2531	carbamate kinase 2	1.3035	2.46826	0
NWMN_RS07255	NWMN_1288	Cof-type HAD-IIB family hydrolase	1.30237	2.46635	0
NWMN_RS08610	NWMN_1534	cell wall amidase	1.30162	2.46506	0
NWMN_RS04345	NWMN_0768	histidine phosphatase family protein	1.30133	2.46457	0
NWMN_RS12775	NWMN_2215	CPBP family intramembrane metalloprotease SdpB	1.29932	2.46112	0
NWMN_RS03900	NWMN_0689	DNA helicase RecQ	1.29599	2.45546	0
NWMN_RS03225	NWMN_0563	DUF443 domain-containing protein	1.282	2.43176	1.66533e-15
NWMN_RS03565	NWMN_0627	NAD(P)-dependent oxidoreductase	1.27978	2.42802	0
NWMN_RS02685	NWMN_0469	septum formation initiator family protein	1.27596	2.42161	0
NWMN_RS09275	NWMN_1653	TIGR01212 family radical SAM protein	1.27152	2.41416	0
NWMN_RS05525	NWMN_0985	DUF2129 domain-containing protein	1.27131	2.41381	2.72005e-14
NWMN_RS14530	NWMN_2528	esterase family protein	1.27078	2.41292	0
NWMN_RS02860	NWMN_0489	PIN/TRAM domain-containing protein	1.27069	2.41277	0
NWMN_RS03245	NWMN_0566	DUF443 family protein	1.26988	2.41141	7.10543e-15
NWMN_RS12920	NWMN_2242	ATP-binding cassette domain-containing protein	1.26369	2.4011	0
NWMN_RS14195	NWMN_2471	TetR/AcrR family transcriptional regulator	1.263	2.39994	0
NWMN_RS05330	NWMN_0951	glutaredoxin family protein	1.26191	2.39814	2.25486e-13
NWMN_RS04995	NWMN_0893	TrkH family potassium uptake protein	1.25873	2.39285	0
NWMN_RS14760	NWMN_2572	1-(5-phosphoribosyl)-5-((5- phosphoribosylamino)methylideneamino)imidazole-4- carboxamide isomerase	1.25863	2.39268	2.22045e-16
NWMN_RS03235	NWMN_0564	DUF443 family protein	1.25558	2.38764	0
NWMN_RS14700	NWMN_2561	tyrosine-protein phosphatase	1.25316	2.38364	7.32125e-12
NWMN_RS09810	NWMN_1741	GAF domain-containing protein	1.25177	2.38134	0
NWMN_RS02095	NWMN_0370	hypothetical protein	1.24522	2.37054	0
NWMN_RS15130	0	hypothetical protein	1.24496	2.37012	4.66294e-15
NWMN_RS11725	NWMN_2030	DUF2529 family protein	1.24178	2.3649	0
NWMN_RS14460	NWMN_2518	assimilatory sulfite reductase (NADPH) flavoprotein subunit	1.23654	2.35633	0
NWMN_RS10395	NWMN_1811	oxidoreductase	1.2301	2.34584	0
NWMN_RS13715	NWMN_2381	hypothetical protein	1.22981	2.34537	0
NWMN_RS06605	NWMN_1171	phosphatidate cytidylyltransferase	1.22939	2.34468	1.11022e-16
NWMN_RS04885	NWMN_0870	oligoendopeptidase F	1.22922	2.3444	0
NWMN_RS03730	NWMN_0658	hypothetical protein	1.22847	2.34319	0
NWMN_RS01865	NWMN_0328	hypothetical protein	1.22699	2.34079	3.23173e-09
NWMN_RS13970	NWMN_2430	L-serine ammonia-lyase, iron-sulfur-dependent, subunit beta	1.2264	2.33982	0
NWMN_RS13470	NWMN_2339	APC family permease	1.22508	2.33768	0
NWMN_RS08250	NWMN_1463	tRNA (adenine-N(1))-methyltransferase	1.22465	2.33699	0
NWMN_RS09355	NWMN_1667	autolysin	1.22411	2.33611	0
NWMN_RS12470	NWMN_2159	AEC family transporter	1.22169	2.33221	0
NWMN_RS04705	NWMN_0834	TVP38/TMEM64 family protein	1.21969	2.32897	0
NWMN_RS08620	NWMN_1536	bifunctional (p)ppGpp synthetase/guanosine-3',5'-bis(diphosphate) 3'-pyrophosphohydrolase	1.21967	2.32894	0
NWMN_RS11670	NWMN_2019	protein-tyrosine-phosphatase	1.21403	2.31985	0
NWMN_RS13890	NWMN_2415	membrane protein	1.21142	2.31566	0
NWMN_RS14540	NWMN_2530	transcriptional regulator	1.20378	2.30342	0
NWMN_RS05180	NWMN_0925	LytR family transcriptional regulator	1.20235	2.30115	0
NWMN_RS14170	NWMN_2467	O-acetyltransferase OatA	1.20181	2.30029	0
polC	NWMN_1174	DNA polymerase III subunit alpha	1.20017	2.29767	0
NWMN_RS06710	NWMN_1191	helix-turn-helix domain-containing protein	1.19274	2.28586	0
NWMN_RS13570	0	Txe/YoeB family addiction module toxin	1.19269	2.28578	1.35558e-13
NWMN_RS09745	NWMN_1728	ABC transporter ATP-binding protein	1.19117	2.28337	0
NWMN_RS02690	NWMN_0470	RNA-binding protein S1	1.18593	2.27511	0
NWMN_RS03330	NWMN_0582	iron ABC transporter permease	1.18178	2.26856	0
NWMN_RS06330	0	DNA-directed RNA polymerase subunit omega	1.18089	2.26716	0
NWMN_RS08495	NWMN_1510	5-oxoprolinase subunit PxpB	1.17798	2.26259	0
NWMN_RS08615	NWMN_1535	D-tyrosyl-tRNA(Tyr) deacylase	1.17672	2.26063	0
NWMN_RS02855	NWMN_0488	DNA repair protein RadA	1.17558	2.25884	0
NWMN_RS14120	NWMN_2457	copper-exporting P-type ATPase A	1.16948	2.24931	0
NWMN_RS05610	NWMN_0996	hypothetical protein	1.16711	2.24562	1.99898e-10
NWMN_RS04790	NWMN_0851	MAP domain-containing protein	1.16642	2.24454	0
NWMN_RS06705	NWMN_1190	DUF3388 domain-containing protein	1.16005	2.23465	0
NWMN_RS09805	NWMN_1740	DNA-binding response regulator	1.15608	2.22851	0
NWMN_RS15290	0	hypothetical protein	1.15547	2.22757	0
NWMN_RS13745	NWMN_2387	(deoxy)nucleoside triphosphate pyrophosphohydrolase	1.14606	2.21308	8.09763e-12
NWMN_RS12280	NWMN_2123	energy-coupling factor transporter ATPase	1.14353	2.20921	0
NWMN_RS03240	NWMN_0565	DUF443 domain-containing protein	1.14091	2.20521	2.69784e-14
NWMN_RS07280	NWMN_1293	peptide ABC transporter permease	1.14083	2.20509	3.33067e-16
NWMN_RS01065	NWMN_0190	ribitol-5-phosphate dehydrogenase	1.14062	2.20475	0
NWMN_RS13010	NWMN_2259	YdcF family protein	1.13993	2.20371	0
NWMN_RS12160	NWMN_2102	hypothetical protein	1.13956	2.20314	5.03321e-10
NWMN_RS08545	NWMN_1520	ATP-dependent RecD-like DNA helicase	1.1351	2.19633	0
NWMN_RS06775	NWMN_1204	DNA mismatch repair protein MutS	1.13177	2.19127	0
NWMN_RS00175	NWMN_0028	MBL fold metallo-hydrolase	1.1251	2.18117	0
NWMN_RS11455	NWMN_1980	potassium-transporting ATPase subunit C	1.12119	2.17526	1.48037e-12
NWMN_RS06345	NWMN_1123	hypothetical protein	1.12047	2.17418	1.19702e-11
NWMN_RS05100	NWMN_0910	GNAT family N-acetyltransferase	1.11705	2.16903	2.22237e-09
NWMN_RS09740	NWMN_1727	multidrug ABC transporter ATP-binding protein	1.11507	2.16606	0
NWMN_RS03020	NWMN_0521	Cof-type HAD-IIB family hydrolase	1.11397	2.1644	0
NWMN_RS03860	NWMN_0683	anthranilate synthase component I family protein	1.10887	2.15676	0
NWMN_RS13705	NWMN_2379	tandem-type lipoprotein	1.10836	2.156	6.76903e-13
NWMN_RS10380	NWMN_1810	DUF1108 family protein	1.10762	2.15489	1.13727e-06
NWMN_RS13150	NWMN_2285	DUF3139 domain-containing protein	1.10737	2.15453	0
NWMN_RS14420	NWMN_2513	BCCT family transporter	1.10324	2.14836	0
NWMN_RS11990	NWMN_2069	multidrug efflux transporter SepA	1.10059	2.14442	1.4877e-14
NWMN_RS12840	NWMN_2227	Na+/H+ antiporter NhaC family protein	1.09994	2.14345	0
NWMN_RS05595	0	hypothetical protein	1.09981	2.14326	5.73403e-09
NWMN_RS04725	NWMN_0838	ATP-dependent helicase/nuclease subunit A	1.09851	2.14133	0
NWMN_RS10060	NWMN_1759	DUF402 domain-containing protein	1.09625	2.13799	1.88738e-14
NWMN_RS08245	NWMN_1462	Nif3-like dinuclear metal center hexameric protein	1.09469	2.13567	0
NWMN_RS06755	NWMN_1200	hypothetical protein	1.0937	2.13421	1.39111e-13
NWMN_RS08625	NWMN_1537	adenine phosphoribosyltransferase	1.09036	2.12927	0
NWMN_RS06760	NWMN_1201	tRNA (N6-isopentenyl adenosine(37)-C2)-methylthiotransferase MiaB	1.09012	2.12891	0
NWMN_RS00995	NWMN_0178	nucleoside hydrolase	1.08499	2.12136	0
NWMN_RS08560	NWMN_1524	cysteine desulfurase	1.08425	2.12027	0
NWMN_RS04970	NWMN_0888	UDP-N-acetylmuramoyl-L-alanyl-D-glutamate--L- lysine ligase	1.08204	2.11702	0
NWMN_RS02710	NWMN_0474	redox-regulated molecular chaperone Hsp33	1.08162	2.11642	0
NWMN_RS12270	NWMN_2121	tRNA pseudouridine(38-40) synthase TruA	1.07734	2.11014	1.9984e-15
NWMN_RS05350	NWMN_0955	hypothetical protein	1.07481	2.10645	3.09563e-12
NWMN_RS09815	NWMN_1742	RluA family pseudouridine synthase	1.0664	2.0942	0
NWMN_RS01060	NWMN_0189	2-C-methyl-D-erythritol 4-phosphate cytidylyltransferase	1.06632	2.09408	0
NWMN_RS03195	NWMN_0558	Rrf2 family transcriptional regulator	1.06477	2.09184	1.079e-07
NWMN_RS00950	NWMN_0172	PrsW family intramembrane metalloprotease	1.06306	2.08936	0
NWMN_RS14395	NWMN_2509	oxygen-dependent choline dehydrogenase	1.06127	2.08677	1.37335e-13
NWMN_RS03220	NWMN_0562	DUF443 family protein	1.06043	2.08555	0
NWMN_RS13450	NWMN_2336	phosphohydrolase	1.0541	2.07642	0
NWMN_RS12795	NWMN_2219	hypothetical protein	1.05341	2.07543	0
NWMN_RS11450	NWMN_1979	hypothetical protein	1.05172	2.07299	7.0306e-12
NWMN_RS14610	NWMN_2543	N-acetylmuramoyl-L-alanine amidase	1.04735	2.06672	0
NWMN_RS04980	NWMN_0890	peptide chain release factor 3	1.04041	2.05681	0
NWMN_RS10300	0	hypothetical protein	1.0402	2.05652	1.8935e-06
NWMN_RS10485	NWMN_1826	methionine aminopeptidase	1.03915	2.05502	3.33067e-16
NWMN_RS14605	NWMN_2542	YhgE/Pip domain-containing protein	1.03846	2.05403	0
NWMN_RS02130	NWMN_0376	hypothetical protein	1.02852	2.03994	0
NWMN_RS04505	NWMN_0796	lipoyl synthase	1.02732	2.03823	0
NWMN_RS05430	NWMN_0969	DUF4064 domain-containing protein	1.02126	2.02968	1.61016e-12
NWMN_RS05930	NWMN_1048	RNA methyltransferase	1.02121	2.02962	0
NWMN_RS00115	NWMN_0020	hypothetical protein	1.01981	2.02765	0
NWMN_RS06380	NWMN_1130	serine/threonine protein kinase Stk1	1.01875	2.02616	0
NWMN_RS06245	NWMN_1103	isoleucine--tRNA ligase	1.01862	2.02598	2.35367e-14
NWMN_RS03615	NWMN_0637	MarR family transcriptional regulator	1.01719	2.02398	3.91938e-09
NWMN_RS13175	NWMN_2290	MerR family transcriptional regulator	1.01404	2.01957	3.54272e-13
NWMN_RS08520	NWMN_1515	O-methyltransferase	1.00735	2.01022	7.54952e-15
NWMN_RS07175	NWMN_1272	phosphatidylglycerol lysyltransferase	1.00731	2.01016	0
NWMN_RS03745	NWMN_0661	hypothetical protein	1.00636	2.00884	0
NWMN_RS15040	0	hypothetical protein	-1.00047	-2.00065	1.1951e-09
NWMN_RS05025	NWMN_0897	lipoate--protein ligase	-1.003	-2.00416	2.22045e-16
NWMN_RS01040	NWMN_0185	2-C-methyl-D-erythritol 4-phosphate cytidylyltransferase	-1.00483	-2.00671	0
NWMN_RS12825	NWMN_2224	PTS alpha-glucoside transporter subunit IIBC	-1.00498	-2.00692	0
NWMN_RS06830	NWMN_1215	aminotransferase class I/II-fold pyridoxal phosphate-dependent enzyme	-1.00781	-2.01085	0
NWMN_RS04240	NWMN_0750	SsrA-binding protein	-1.01372	-2.01911	2.22045e-16
NWMN_RS13425	NWMN_2331	glycerate kinase	-1.01492	-2.02079	0
NWMN_RS01940	NWMN_0342	DUF3169 family protein	-1.0156	-2.02174	0
NWMN_RS02845	NWMN_0487	ATP-dependent Clp protease ATP-binding subunit ClpC	-1.01852	-2.02584	0
NWMN_RS09490	NWMN_1692	hypothetical protein	-1.01881	-2.02625	1.60332e-07
NWMN_RS13235	NWMN_2302	N-acetyltransferase	-1.01955	-2.02729	4.11782e-13
NWMN_RS06985	NWMN_1237	hypothetical protein	-1.02142	-2.02991	0
NWMN_RS09835	0	hypothetical protein	-1.02175	-2.03039	3.50038e-10
NWMN_RS08195	NWMN_1452	rhomboid family intramembrane serine protease	-1.02303	-2.03219	0
NWMN_RS02960	NWMN_0509	elongation factor G	-1.02469	-2.03452	0
NWMN_RS13125	NWMN_2280	DUF1722 domain-containing protein	-1.02793	-2.03909	9.3503e-12
NWMN_RS06445	NWMN_1142	acyl carrier protein	-1.03375	-2.04733	0
NWMN_RS14300	NWMN_2492	TetR/AcrR family transcriptional regulator	-1.03574	-2.05017	7.22089e-09
NWMN_RS07340	NWMN_1303	ATP-binding cassette domain-containing protein	-1.04604	-2.06486	0
NWMN_RS10115	NWMN_1769	CHAP domain-containing protein	-1.05069	-2.07152	1.83187e-14
NWMN_RS07655	NWMN_1358	DUF1798 family protein	-1.05129	-2.07238	4.10174e-10
NWMN_RS13980	NWMN_2432	hypothetical protein	-1.05178	-2.07309	1.2663e-06
NWMN_RS07595	NWMN_1346	quinolone resistance protein NorB	-1.05661	-2.08003	1.66533e-14
NWMN_RS02830	NWMN_0484	transcriptional regulator CtsR	-1.06201	-2.08783	0
NWMN_RS04450	NWMN_0787	cysteine desulfurase	-1.06446	-2.09139	0
NWMN_RS09045	NWMN_1613	30S ribosomal protein S4	-1.06685	-2.09485	0
NWMN_RS14065	NWMN_2447	methylated-DNA--[protein]-cysteine S-methyltransferase	-1.07109	-2.10101	0
NWMN_RS11350	NWMN_1967	L-threonine dehydratase biosynthetic IlvA	-1.07384	-2.10503	1.11022e-15
NWMN_RS03475	NWMN_0611	glycerol-3-phosphate cytidylyltransferase	-1.07509	-2.10685	1.11994e-11
NWMN_RS14380	NWMN_2506	acetyl-CoA synthetase	-1.07614	-2.10839	0
NWMN_RS00045	NWMN_0008	serine--tRNA ligase	-1.07956	-2.11339	0
NWMN_RS06205	NWMN_1095	cell division protein FtsA	-1.08077	-2.11517	0
NWMN_RS11870	NWMN_2055	ABC transporter ATP-binding protein	-1.08149	-2.11622	0
NWMN_RS14080	NWMN_2450	ferrous iron transporter B	-1.08219	-2.11725	0
NWMN_RS07665	NWMN_1360	Holliday junction resolvase RecU	-1.08266	-2.11794	2.00795e-12
NWMN_RS02955	NWMN_0508	30S ribosomal protein S7	-1.08373	-2.1195	0
NWMN_RS04165	NWMN_0735	sporulation regulator WhiA	-1.0848	-2.12107	0
NWMN_RS09190	NWMN_1636	DUF1444 domain-containing protein	-1.09051	-2.12949	0
NWMN_RS11515	NWMN_1991	hypothetical protein	-1.09084	-2.12998	1.84291e-08
NWMN_RS07825	NWMN_1387	asparaginase	-1.0925	-2.13243	0
NWMN_RS01770	NWMN_0311	hypothetical protein	-1.09252	-2.13246	4.50802e-11
NWMN_RS08350	NWMN_1483	molecular chaperone DnaK	-1.09686	-2.13889	0
NWMN_RS02965	NWMN_0510	elongation factor Tu	-1.10598	-2.15245	0
NWMN_RS15035	0	DUF3125 domain-containing protein	-1.1102	-2.15876	0
NWMN_RS08215	NWMN_1456	superoxide dismutase	-1.11706	-2.16905	0
NWMN_RS06180	NWMN_1090	cell division protein FtsL	-1.11789	-2.17029	5.4845e-14
NWMN_RS06795	NWMN_1208	glycerol kinase	-1.11928	-2.17239	0
NWMN_RS01485	NWMN_0267	hypothetical protein	-1.11952	-2.17275	1.05471e-14
NWMN_RS02995	NWMN_0516	branched chain amino acid aminotransferase	-1.12029	-2.17391	0
NWMN_RS02630	NWMN_0461	stage V sporulation protein G	-1.12033	-2.17396	5.55112e-16
NWMN_RS04835	NWMN_0860	peptide ABC transporter substrate-binding protein	-1.12306	-2.17809	0
NWMN_RS05560	NWMN_0991	50S ribosomal protein L32	-1.12382	-2.17923	4.15223e-14
NWMN_RS08175	NWMN_1449	MBL fold metallo-hydrolase	-1.1265	-2.18329	0
NWMN_RS04435	NWMN_0784	DUF368 domain-containing protein	-1.12859	-2.18645	0
NWMN_RS07225	NWMN_1282	indole-3-glycerol phosphate synthase TrpC	-1.13163	-2.19106	7.13096e-13
NWMN_RS04445	NWMN_0786	Fe-S cluster assembly protein SufD	-1.13402	-2.19469	0
NWMN_RS01780	NWMN_0313	CHAP domain-containing protein	-1.13734	-2.19975	0
NWMN_RS10420	0	hypothetical protein	-1.14159	-2.20624	1.71664e-10
NWMN_RS12855	NWMN_2230	amidohydrolase	-1.14268	-2.20791	0
NWMN_RS08015	NWMN_1419	aromatic acid exporter family protein	-1.14741	-2.21516	0
NWMN_RS02320	NWMN_0411	tandem-type lipoprotein Lpl9	-1.15987	-2.23438	8.10463e-15
NWMN_RS06435	NWMN_1141	3-oxoacyl-[acyl-carrier-protein] reductase	-1.16721	-2.24576	0
NWMN_RS08185	NWMN_1451	ROK family protein	-1.16981	-2.24983	0
NWMN_RS09175	NWMN_1633	UDP-N-acetylmuramate--L-alanine ligase	-1.17334	-2.25533	0
NWMN_RS05570	0	hypothetical protein	-1.17495	-2.25785	0
NWMN_RS00030	NWMN_0005	DNA gyrase subunit A	-1.17929	-2.26465	0
NWMN_RS07945	NWMN_1408	aldo/keto reductase	-1.18266	-2.26995	0
NWMN_RS01935	0	transcriptional regulator	-1.18592	-2.27509	2.12493e-11
NWMN_RS14645	NWMN_2550	accessory Sec system protein Asp2	-1.18869	-2.27946	0
NWMN_RS05565	NWMN_0992	recombinase family protein	-1.19485	-2.28921	0
NWMN_RS13920	NWMN_2421	NAD(P)H-dependent oxidoreductase	-1.1967	-2.29215	0
NWMN_RS13420	NWMN_2330	GtrA family protein	-1.19888	-2.29562	5.08482e-14
NWMN_RS02650	0	hypothetical protein	-1.20034	-2.29794	1.03012e-05
NWMN_RS05980	NWMN_1058	excinuclease ABC subunit C	-1.20303	-2.30223	0
NWMN_RS01360	NWMN_0246	DUF4064 domain-containing protein	-1.20548	-2.30613	0
NWMN_RS08570	NWMN_1526	hypothetical protein	-1.20712	-2.30877	8.28781e-13
NWMN_RS05095	0	NINE protein	-1.22108	-2.33121	1.09995e-11
NWMN_RS14675	NWMN_2556	hypothetical protein	-1.22696	-2.34073	1.11022e-16
NWMN_RS11775	NWMN_2039	membrane protein	-1.23216	-2.34918	0
NWMN_RS04120	NWMN_0727	excinuclease ABC subunit A	-1.24723	-2.37385	0
NWMN_RS07370	NWMN_1309	hydrolase	-1.24788	-2.37492	0
NWMN_RS00780	NWMN_0142	RES domain-containing protein	-1.2646	-2.4026	0
NWMN_RS08575	NWMN_1527	CsbD family protein	-1.27707	-2.42346	0
NWMN_RS07605	NWMN_1348	serine/threonine dehydratase	-1.27898	-2.42667	0
NWMN_RS08825	NWMN_1573	50S ribosomal protein L35	-1.28128	-2.43054	0
NWMN_RS08265	NWMN_1466	phosphoenolpyruvate synthetase regulatory protein	-1.28905	-2.44366	0
NWMN_RS05140	NWMN_0918	serine protease	-1.28992	-2.44514	0
NWMN_RS14635	NWMN_2548	accessory Sec system translocase SecA2	-1.29298	-2.45033	0
NWMN_RS08270	NWMN_1467	transcriptional regulator	-1.29965	-2.46169	0
NWMN_RS00465	NWMN_0082	2-deoxyribose-5-phosphate aldolase	-1.30318	-2.46772	0
NWMN_RS14650	NWMN_2551	accessory Sec system protein Asp1	-1.30761	-2.47531	0
NWMN_RS04795	0	DUF2929 family protein	-1.3124	-2.48354	1.22125e-15
NWMN_RS06950	NWMN_1230	cardiolipin synthase	-1.31479	-2.48767	0
NWMN_RS12975	NWMN_2254	HlyD family secretion protein	-1.32231	-2.50066	0
NWMN_RS09180	NWMN_1634	DNA translocase FtsK	-1.32311	-2.50204	0
NWMN_RS03140	NWMN_0547	APC family permease	-1.32312	-2.50207	2.22045e-16
NWMN_RS14055	NWMN_2445	hydroxymethylglutaryl-CoA reductase, degradative	-1.33554	-2.52371	0
NWMN_RS03675	NWMN_0647	hypothetical protein	-1.33829	-2.52851	0
NWMN_RS07095	NWMN_1256	DUF1453 family protein	-1.34178	-2.53465	0
NWMN_RS11625	NWMN_2010	ATP synthase subunit delta	-1.34185	-2.53477	0
NWMN_RS08930	NWMN_1592	pyruvate kinase	-1.34291	-2.53663	0
NWMN_RS04115	NWMN_0726	excinuclease ABC subunit UvrB	-1.3586	-2.56436	0
NWMN_RS07600	NWMN_1347	amino acid permease	-1.3602	-2.5672	0
NWMN_RS01850	NWMN_0325	PRD domain-containing protein	-1.36256	-2.57141	0
NWMN_RS03760	NWMN_0664	multidrug efflux MFS transporter NorA	-1.36894	-2.58281	0
NWMN_RS11595	NWMN_2005	DUF1146 domain-containing protein	-1.37042	-2.58547	0
NWMN_RS01765	NWMN_0310	DUF2479 domain-containing protein	-1.37751	-2.59819	0
NWMN_RS08180	NWMN_1450	hypothetical protein	-1.37863	-2.60022	0
NWMN_RS09435	NWMN_1682	IS200/IS605 family transposase	-1.38431	-2.61048	2.22045e-16
NWMN_RS04160	NWMN_0734	YvcK family protein	-1.38664	-2.61469	0
NWMN_RS08830	NWMN_1574	translation initiation factor IF-3	-1.38913	-2.6192	0
NWMN_RS08310	NWMN_1475	hypothetical protein	-1.39292	-2.6261	0
NWMN_RS00200	NWMN_0031	transcriptional regulator	-1.39709	-2.63371	3.08642e-14
NWMN_RS11180	NWMN_1938	co-chaperone GroES	-1.40024	-2.63946	0
NWMN_RS07720	NWMN_1371	zinc metallopeptidase	-1.4007	-2.6403	0
NWMN_RS07010	NWMN_1242	homoserine kinase	-1.40264	-2.64384	0
NWMN_RS11605	NWMN_2006	ATP synthase epsilon chain	-1.40523	-2.64859	0
NWMN_RS04830	NWMN_0859	ATP-binding cassette domain-containing protein	-1.40645	-2.65084	0
NWMN_RS02270	NWMN_0401	FKLRK protein	-1.41188	-2.66083	0
NWMN_RS01475	0	transcriptional regulator	-1.41216	-2.66135	2.54019e-13
NWMN_RS01455	0	hypothetical protein	-1.41571	-2.66791	2.22045e-16
NWMN_RS11620	NWMN_2009	F0F1 ATP synthase subunit alpha	-1.41806	-2.67226	0
NWMN_RS10355	NWMN_1806	DUF4393 domain-containing protein	-1.42518	-2.68548	0
NWMN_RS05640	NWMN_1002	DUF4393 domain-containing protein	-1.42548	-2.68604	0
NWMN_RS01535	NWMN_0274	DUF4393 domain-containing protein	-1.42902	-2.69263	0
NWMN_RS11615	NWMN_2008	ATP synthase subunit gamma	-1.44536	-2.7233	0
NWMN_RS04800	NWMN_0853	3-oxoacyl-ACP synthase III	-1.44793	-2.72817	0
NWMN_RS04805	NWMN_0854	beta-ketoacyl-[acyl-carrier-protein] synthase II	-1.45203	-2.73592	0
NWMN_RS02930	NWMN_0503	class I SAM-dependent methyltransferase	-1.4592	-2.74956	0
NWMN_RS03075	NWMN_0533	3-hexulose-6-phosphate synthase	-1.46159	-2.75411	0
NWMN_RS04760	NWMN_0845	chaperone protein ClpB	-1.47137	-2.77285	0
NWMN_RS11650	NWMN_2015	UDP-N-acetylglucosamine 2-epimerase (non-hydrolyzing)	-1.48943	-2.80778	0
NWMN_RS06200	NWMN_1094	cell division protein DivIB	-1.49346	-2.81564	0
NWMN_RS04175	NWMN_0736	ATP-dependent Clp protease proteolytic subunit	-1.4952	-2.81903	0
NWMN_RS05320	NWMN_0949	phosphocarrier protein HPr	-1.50414	-2.83655	0
NWMN_RS12555	NWMN_2172	molybdopterin-guanine dinucleotide biosynthesis protein B	-1.50452	-2.83729	0
NWMN_RS05550	NWMN_0990	DUF177 domain-containing protein	-1.50565	-2.83952	0
NWMN_RS05315	NWMN_0948	hypothetical protein	-1.51062	-2.84932	0
NWMN_RS05555	0	hypothetical protein	-1.51838	-2.86469	0
NWMN_RS14070	NWMN_2448	ATP-dependent Clp protease ATP-binding subunit	-1.52181	-2.87152	0
NWMN_RS11630	NWMN_2011	ATP synthase subunit B	-1.53361	-2.89509	0
NWMN_RS11610	NWMN_2007	ATP synthase subunit beta	-1.54415	-2.91633	0
NWMN_RS09235	NWMN_1645	YtxH domain-containing protein	-1.54668	-2.92144	0
NWMN_RS08315	NWMN_1476	UPF0365 family protein	-1.54731	-2.92272	0
NWMN_RS06185	NWMN_1091	penicillin-binding protein	-1.54735	-2.92281	0
NWMN_RS09755	NWMN_1730	YtxH domain-containing protein	-1.55132	-2.93086	0
NWMN_RS09185	NWMN_1635	DUF4479 domain-containing protein	-1.55473	-2.93778	0
NWMN_RS00775	NWMN_0141	hypothetical protein	-1.57157	-2.97228	0
NWMN_RS08320	NWMN_1477	hypothetical protein	-1.57668	-2.98282	0
NWMN_RS11590	NWMN_2004	UDP-N-acetylglucosamine 1-carboxyvinyltransferase	-1.57973	-2.98913	0
NWMN_RS04655	NWMN_0824	peptidyl-prolyl cis-trans isomerase	-1.6182	-3.06992	0
NWMN_RS00470	NWMN_0083	phosphopentomutase	-1.62093	-3.07574	0
NWMN_RS14830	NWMN_2586	SMP-30/gluconolactonase/LRE family protein	-1.62723	-3.08918	0
NWMN_RS14160	NWMN_2465	glycosyl-4,4'-diaponeurosporenoate acyltransferase	-1.62965	-3.09438	0
NWMN_RS11705	NWMN_2026	aldehyde dehydrogenase family protein	-1.6652	-3.17157	0
NWMN_RS01740	NWMN_0306	phage baseplate upper protein	-1.68775	-3.22154	0
NWMN_RS05390	NWMN_0961	dihydrolipoyllysine-residue acetyltransferase component of pyruvate dehydrogenase complex	-1.69004	-3.22665	0
NWMN_RS02920	NWMN_0501	50S ribosomal protein L10	-1.69715	-3.24259	0
NWMN_RS07840	NWMN_1389	elastin-binding protein EbpS	-1.71015	-3.27194	0
NWMN_RS09790	NWMN_1737	YlbF/YmcA family competence regulator	-1.74817	-3.35932	0
NWMN_RS08645	NWMN_1541	tRNA guanosine(34) transglycosylase Tgt	-1.75047	-3.36468	0
NWMN_RS14685	NWMN_2558	flavin reductase family protein	-1.75076	-3.36536	0
NWMN_RS08380	NWMN_1488	30S ribosomal protein S20	-1.77183	-3.41488	0
NWMN_RS03360	NWMN_0588	transcriptional regulator	-1.77442	-3.42101	0
NWMN_RS11645	NWMN_2014	ATP synthase	-1.79672	-3.4743	0
NWMN_RS09170	NWMN_1632	DUF948 domain-containing protein	-1.79939	-3.48072	0
NWMN_RS04430	NWMN_0783	CsbD family protein	-1.82179	-3.5352	0
NWMN_RS01490	NWMN_0268	antirepressor	-1.83539	-3.56869	0
NWMN_RS02925	NWMN_0502	50S ribosomal protein L7/L12	-1.83557	-3.56913	0
NWMN_RS00985	0	hypothetical protein	-1.85545	-3.61864	1.11022e-15
NWMN_RS13120	NWMN_2279	PTS sucrose transporter subunit IIBC	-1.85759	-3.62403	0
NWMN_RS15015	0	hypothetical protein	-1.87275	-3.6623	0
NWMN_RS08000	NWMN_1417	phosphogluconate dehydrogenase (NADP(+)-dependent, decarboxylating)	-1.87328	-3.66364	0
NWMN_RS11635	NWMN_2012	F0F1 ATP synthase subunit C	-1.88435	-3.69185	0
NWMN_RS09165	NWMN_1631	hypothetical protein	-1.89931	-3.73035	0
NWMN_RS09470	0	calcium-binding protein	-1.90406	-3.74265	0
NWMN_RS11640	NWMN_2013	ATP synthase subunit A	-1.92594	-3.79985	0
NWMN_RS06175	NWMN_1089	ribosomal RNA small subunit methyltransferase H	-1.93539	-3.82481	0
NWMN_RS00630	NWMN_0114	cation transporter	-1.96032	-3.89148	0
NWMN_RS06350	NWMN_1124	NINE protein	-1.96178	-3.89541	0
NWMN_RS03690	NWMN_0650	YaiI/YqxD family protein	-1.96631	-3.90768	0
NWMN_RS06665	NWMN_1182	30S ribosomal protein S15	-1.96779	-3.9117	0
NWMN_RS00440	NWMN_0078	cell-wall-anchored protein SasD	-1.99059	-3.97401	0
NWMN_RS07980	NWMN_1414	alpha-glucosidase	-1.99538	-3.98722	0
NWMN_RS13660	NWMN_2371	carboxymuconolactone decarboxylase family protein	-1.99811	-3.99475	0
NWMN_RS11880	NWMN_2057	PTS mannitol transporter subunit IICB	-2.01866	-4.05206	0
NWMN_RS05450	NWMN_0973	inositol monophosphatase	-2.02144	-4.05989	0
NWMN_RS09475	NWMN_1689	DUF4352 domain-containing protein	-2.03709	-4.10417	0
NWMN_RS13560	NWMN_2353	ATP-binding cassette domain-containing protein	-2.04407	-4.12407	0
NWMN_RS07830	NWMN_1388	YpdA family putative bacillithiol disulfide reductase	-2.08041	-4.22928	0
NWMN_RS05300	0	hypothetical protein	-2.09576	-4.2745	3.33067e-15
NWMN_RS02945	NWMN_0506	50S ribosomal protein L7ae-like protein	-2.17897	-4.52831	0
NWMN_RS06170	NWMN_1088	division/cell wall cluster transcriptional repressor MraZ	-2.1886	-4.55863	0
NWMN_RS04280	NWMN_0756	MSCRAMM family adhesin clumping factor ClfA	-2.20935	-4.62468	0
NWMN_RS11770	NWMN_2038	S-ribosylhomocysteine lyase	-2.37096	-5.17287	0
NWMN_RS03170	NWMN_0553	mevalonate kinase	-2.39649	-5.26521	0
NWMN_RS13135	NWMN_2282	general stress protein	-2.40956	-5.31312	0
NWMN_RS14680	NWMN_2557	hypothetical protein	-2.61351	-6.1199	0
NWMN_RS01720	NWMN_0302	terminase	-3.01221	-8.06799	0
NWMN_RS14010	NWMN_2438	pyruvate oxidase	-3.1513	-8.88457	0

## Sheet: Table S7
Table S7: Genes differentially expressed with ∆s1CP treatment that do not appear to be canonically regulated by Fur, Zur, or MntR
			s1CP: TSB
Name	old_locus_tag	product	Log₂ fold change	Fold change	P-value
NWMN_RS10815	NWMN_1881	CHAP domain-containing protein	3.87474	14.6695	0
NWMN_RS14120	NWMN_2457	copper-exporting P-type ATPase A	3.35364	10.2222	0
NWMN_RS05630	NWMN_1000	single-stranded DNA-binding protein	3.31615	9.96005	3.83102e-06
NWMN_RS10405	0	XRE family transcriptional regulator	3.2174	9.3011	0
NWMN_RS15435	0	transcriptional regulator	3.19632	9.16616	0
NWMN_RS10395	NWMN_1811	oxidoreductase	3.16856	8.99151	0
NWMN_RS10385	0	hypothetical protein	3.05957	8.33724	0
NWMN_RS15430	0	DUF1270 family protein	3.03926	8.2207	0
NWMN_RS05845	NWMN_1033	DUF2977 domain-containing protein	2.82091	7.06606	0.000341753
NWMN_RS04290	NWMN_0758	hypothetical protein	2.76477	6.79641	0
NWMN_RS00825	NWMN_0151	sn-glycerol-3-phosphate ABC transporter ATP-binding protein UgpC	2.75426	6.74706	0
NWMN_RS10270	0	hypothetical protein	2.72094	6.59303	0
NWMN_RS07855	NWMN_1392	ferredoxin	2.70073	6.50132	0
NWMN_RS01100	NWMN_0197	antiholin-like protein LrgB	2.61883	6.14253	0
NWMN_RS05720	0	DUF1381 domain-containing protein	2.61545	6.12814	1.44329e-15
NWMN_RS07195	NWMN_1276	Y-family DNA polymerase	2.59519	6.04267	0
NWMN_RS01095	NWMN_0196	antiholin-like murein hydrolase modulator LrgA	2.57646	5.96473	0
NWMN_RS00435	NWMN_0077	Superoxide dismutase [Mn/Fe] 2	2.56861	5.93236	0
NWMN_RS05725	0	hypothetical protein	2.55032	5.85762	0
NWMN_RS05595	0	hypothetical protein	2.51821	5.72872	0
NWMN_RS01510	NWMN_0270	DUF1108 family protein	2.51216	5.70473	0
NWMN_RS10380	NWMN_1810	DUF1108 family protein	2.45101	5.46799	0
NWMN_RS01515	NWMN_2615	DUF2483 domain-containing protein	2.44349	5.43954	0
NWMN_RS10375	NWMN_2621	DUF2483 domain-containing protein	2.43934	5.42395	0
NWMN_RS02195	NWMN_0389	superantigen-like protein SSL2	2.40519	5.29706	0
NWMN_RS05590	NWMN_0995	hypothetical protein	2.40215	5.28592	0
NWMN_RS10370	NWMN_1809	ATP-binding protein	2.35196	5.10519	0
NWMN_RS00820	NWMN_0150	M23 family peptidase	2.32243	5.00173	0
NWMN_RS13820	NWMN_2403	GntR family transcriptional regulator	2.31911	4.99023	0
NWMN_RS01520	NWMN_0271	ATP-binding protein	2.30958	4.95738	0
NWMN_RS10360	NWMN_1807	hypothetical protein	2.29247	4.89895	0
NWMN_RS05635	NWMN_1001	hypothetical protein	2.26896	4.81974	0
NWMN_RS15385	0	hypothetical protein	2.25937	4.78783	0
NWMN_RS05585	0	XRE family transcriptional regulator	2.25808	4.78354	0
NWMN_RS01530	NWMN_0273	hypothetical protein	2.25022	4.75755	0
NWMN_RS05650	NWMN_1004	AAA family ATPase	2.24724	4.74772	0
NWMN_RS10300	0	hypothetical protein	2.24569	4.74264	7.77156e-16
NWMN_RS14125	NWMN_2458	copper chaperone CopZ	2.23728	4.71509	0
NWMN_RS05730	0	transcriptional regulator	2.23027	4.69223	0
NWMN_RS15295	0	hypothetical protein	2.22455	4.67364	0
NWMN_RS10345	NWMN_1804	AAA family ATPase	2.22247	4.66692	0
NWMN_RS10350	NWMN_1805	hypothetical protein	2.21907	4.65592	0
NWMN_RS01545	NWMN_0276	AAA family ATPase	2.21515	4.64331	0
NWMN_RS10690	NWMN_1860	YolD-like family protein	2.2061	4.61425	0
NWMN_RS10325	0	DUF3113 family protein	2.19969	4.59381	0
NWMN_RS10255	NWMN_1795	DUF1492 domain-containing protein	2.18543	4.54864	0
NWMN_RS05610	NWMN_0996	hypothetical protein	2.17434	4.51378	0
NWMN_RS05645	NWMN_1003	hypothetical protein	2.16782	4.49344	0
NWMN_RS10260	0	hypothetical protein	2.15358	4.44931	0
NWMN_RS05660	0	DUF3269 family protein	2.13333	4.38728	0
NWMN_RS01525	NWMN_0272	single-stranded DNA-binding protein	2.1303	4.37809	0
NWMN_RS10330	NWMN_1803	RusA family crossover junction endodeoxyribonuclease	2.11932	4.34488	0
NWMN_RS01540	NWMN_0275	hypothetical protein	2.11825	4.34168	0
NWMN_RS13815	NWMN_2402	gluconokinase	2.11807	4.34112	0
NWMN_RS05740	NWMN_1013	DUF1492 domain-containing protein	2.10904	4.31405	0
NWMN_RS10335	0	DUF3269 family protein	2.08752	4.25017	0
NWMN_RS10265	0	transcriptional regulator	2.08362	4.23868	0
NWMN_RS05665	NWMN_1005	RusA family crossover junction endodeoxyribonuclease	2.08313	4.23726	0
NWMN_RS01550	0	hypothetical protein	2.07421	4.21113	0
NWMN_RS05620	NWMN_0998	hypothetical protein	2.07151	4.20325	0
NWMN_RS11060	NWMN_1918	oxidoreductase	2.06928	4.19677	0
NWMN_RS05675	NWMN_1006	hypothetical protein	2.0627	4.17766	0
NWMN_RS05680	NWMN_1007	DUF3310 domain-containing protein	2.05663	4.16012	0
NWMN_RS01555	0	DUF3269 family protein	2.05415	4.15298	0
NWMN_RS10365	NWMN_1808	single-stranded DNA-binding protein	2.04837	4.13638	0
glnQ	NWMN_1749	amino acid ABC transporter ATP-binding protein	2.01695	4.04727	0
NWMN_RS05670	0	DUF3113 family protein	2.00821	4.02282	0
NWMN_RS01570	NWMN_0278	hypothetical protein	2.00067	4.00186	0
NWMN_RS01420	NWMN_0257	N-acetylneuraminate lyase	1.99619	3.98945	0
NWMN_RS01565	0	DUF3113 family protein	1.99514	3.98656	0
NWMN_RS01575	NWMN_0279	DUF3310 domain-containing protein	1.98445	3.95711	0
NWMN_RS05625	NWMN_0999	hypothetical protein	1.98327	3.95387	0
NWMN_RS05735	0	hypothetical protein	1.97453	3.93001	0
NWMN_RS01560	NWMN_0277	RusA family crossover junction endodeoxyribonuclease	1.96739	3.91061	0
NWMN_RS10320	NWMN_1802	hypothetical protein	1.96516	3.90457	0
NWMN_RS10295	NWMN_1798	hypothetical protein	1.96286	3.89835	0
NWMN_RS01590	0	hypothetical protein	1.9593	3.88873	8.24896e-14
NWMN_RS05685	NWMN_1008	hypothetical protein	1.94492	3.85017	0
NWMN_RS10315	NWMN_1801	DUF3310 domain-containing protein	1.93949	3.83571	0
NWMN_RS10310	NWMN_1800	hypothetical protein	1.91733	3.77723	0
NWMN_RS01610	NWMN_0284	hypothetical protein	1.90682	3.74982	0
NWMN_RS10340	0	hypothetical protein	1.90526	3.74575	6.66134e-16
NWMN_RS05715	NWMN_1012	hypothetical protein	1.9005	3.73343	0
NWMN_RS10305	NWMN_1799	hypothetical protein	1.90032	3.73295	0
NWMN_RS09860	NWMN_1750	ABC transporter permease subunit	1.89769	3.72615	0
NWMN_RS01585	NWMN_0281	hypothetical protein	1.89622	3.72236	0
NWMN_RS01580	NWMN_0280	hypothetical protein	1.89117	3.70937	0
NWMN_RS05695	0	hypothetical protein	1.88832	3.70205	1.76892e-12
NWMN_RS01110	NWMN_0199	hypothetical protein	1.8853	3.6943	3.33067e-16
NWMN_RS05615	NWMN_0997	DUF1108 family protein	1.87487	3.66767	5.55112e-16
NWMN_RS14590	NWMN_2539	PRD domain-containing protein	1.86118	3.63304	0
NWMN_RS10280	NWMN_1796	hypothetical protein	1.86068	3.63178	0
NWMN_RS05655	0	hypothetical protein	1.8544	3.61602	7.77156e-16
NWMN_RS11195	NWMN_1941	nitroreductase	1.85258	3.61146	0
NWMN_RS11070	0	DUF2829 domain-containing protein	1.84824	3.60062	3.24529e-11
NWMN_RS05800	NWMN_1024	hypothetical protein	1.8482	3.6005	0
NWMN_RS08745	NWMN_1560	AbrB family transcriptional regulator	1.83661	3.57171	0
NWMN_RS10245	NWMN_1793	PBSX family phage terminase large subunit	1.82935	3.55376	0
NWMN_RS05750	NWMN_1015	PBSX family phage terminase large subunit	1.82745	3.54909	0
NWMN_RS02210	NWMN_0391	superantigen-like protein SSL4	1.80799	3.50154	2.55351e-15
NWMN_RS08390	NWMN_1490	DNA internalization-related competence protein ComEC/Rec2	1.80215	3.48739	0
NWMN_RS05690	NWMN_1009	hypothetical protein	1.79786	3.47705	2.22045e-16
NWMN_RS00495	NWMN_0087	hypothetical protein	1.79093	3.46038	0
NWMN_RS14460	NWMN_2518	assimilatory sulfite reductase (NADPH) flavoprotein subunit	1.78912	3.45604	0
NWMN_RS05700	NWMN_1010	hypothetical protein	1.78423	3.44433	3.33067e-16
NWMN_RS14455	NWMN_2517	NAD(P)-binding protein	1.78379	3.44329	0
NWMN_RS01450	NWMN_0263	site-specific integrase	1.76153	3.39057	0
NWMN_RS05745	NWMN_1014	terminase small subunit	1.75509	3.37548	0
NWMN_RS01595	NWMN_0282	hypothetical protein	1.74477	3.35141	1.77636e-15
NWMN_RS01465	NWMN_0265	hypothetical protein	1.73381	3.32604	3.72224e-12
NWMN_RS10250	NWMN_1794	terminase small subunit	1.73156	3.32087	0
NWMN_RS05475	NWMN_0977	DUF1507 family protein	1.71596	3.28515	0
NWMN_RS10205	NWMN_1786	hypothetical protein	1.71138	3.27475	0
NWMN_RS02190	NWMN_0388	superantigen-like protein SSL1	1.71026	3.27219	4.44089e-16
NWMN_RS02475	NWMN_0438	PTS trehalose transporter subunit IIBC	1.70557	3.26158	3.91293e-07
NWMN_RS13685	NWMN_2375	oxidoreductase	1.70532	3.26102	0
NWMN_RS14840	NWMN_2588	pyrrolidone-carboxylate peptidase	1.7003	3.24969	1.121e-11
NWMN_RS05815	NWMN_1027	hypothetical protein	1.67456	3.19222	0
NWMN_RS05755	NWMN_1016	phage portal protein	1.65585	3.15108	0
NWMN_RS05790	NWMN_1022	hypothetical protein	1.64801	3.13401	0
NWMN_RS13655	NWMN_2370	transporter	1.64569	3.12898	1.01572e-10
NWMN_RS05785	NWMN_1021	phage head-tail adapter protein	1.63994	3.11652	0
NWMN_RS10240	NWMN_1792	phage portal protein	1.63284	3.10122	0
NWMN_RS11040	NWMN_1916	DUF771 domain-containing protein	1.63042	3.09604	2.06827e-11
NWMN_RS10210	NWMN_1787	phage head-tail adapter protein	1.62988	3.09488	0
NWMN_RS04690	NWMN_0831	argininosuccinate lyase	1.6282	3.09127	7.70246e-08
NWMN_RS10235	NWMN_1791	phage head morphogenesis protein	1.62046	3.07474	1.11022e-16
NWMN_RS10215	NWMN_1788	hypothetical protein	1.61773	3.06893	4.44089e-16
NWMN_RS05810	NWMN_1026	hypothetical protein	1.61381	3.06058	1.44329e-15
NWMN_RS05760	NWMN_1017	phage head morphogenesis protein	1.61277	3.0584	1.11022e-16
NWMN_RS13680	NWMN_2374	DUF1433 domain-containing protein	1.61223	3.05723	0
NWMN_RS05780	NWMN_1020	hypothetical protein	1.59696	3.02506	1.11022e-16
NWMN_RS10200	NWMN_1785	HK97 gp10 family phage protein	1.57657	2.9826	1.11022e-16
NWMN_RS00900	NWMN_0164	glycerophosphoryl diester phosphodiesterase	1.56963	2.9683	0
NWMN_RS15465	NWMN_1879	hypothetical protein	1.55765	2.94373	4.996e-15
NWMN_RS05795	NWMN_1023	HK97 gp10 family phage protein	1.55504	2.93841	1.11022e-16
NWMN_RS00670	NWMN_0121	NAD-dependent formate dehydrogenase	1.55433	2.93698	1.47803e-11
NWMN_RS14910	NWMN_2602	hypothetical protein	1.54868	2.9255	4.57256e-12
NWMN_RS02480	NWMN_0439	alpha,alpha-phosphotrehalase	1.53247	2.8928	3.14509e-09
NWMN_RS09380	NWMN_1671	CPBP family intramembrane metalloprotease SdpA	1.51277	2.85358	2.10942e-15
NWMN_RS13450	NWMN_2336	phosphohydrolase	1.50756	2.84328	2.46654e-10
NWMN_RS13125	NWMN_2280	DUF1722 domain-containing protein	1.50492	2.83809	7.88258e-15
NWMN_RS02200	NWMN_0390	superantigen-like protein SSL3	1.49943	2.82731	3.85247e-14
NWMN_RS02055	NWMN_0363	YxeA family protein	1.48425	2.79771	8.42557e-09
NWMN_RS05805	NWMN_1025	phage major tail protein, TP901-1 family	1.47374	2.77741	1.09024e-13
NWMN_RS01850	NWMN_0325	PRD domain-containing protein	1.47113	2.77238	7.43849e-14
NWMN_RS05775	NWMN_1019	phage major capsid protein	1.46951	2.76928	6.66134e-16
NWMN_RS09275	NWMN_1653	TIGR01212 family radical SAM protein	1.46793	2.76625	3.9968e-14
NWMN_RS12870	NWMN_2233	LysR family transcriptional regulator	1.46192	2.75475	2.00751e-12
NWMN_RS15455	0	transposase	1.46171	2.75435	8.09353e-14
NWMN_RS10220	NWMN_1789	phage major capsid protein	1.44558	2.72372	2.10942e-15
NWMN_RS08135	NWMN_1442	shikimate kinase	1.43339	2.70081	3.02988e-09
NWMN_RS10180	NWMN_1781	hypothetical protein	1.42226	2.68005	7.66054e-15
NWMN_RS01475	0	transcriptional regulator	1.41942	2.67478	5.3401e-10
NWMN_RS01505	0	DUF1270 family protein	1.41912	2.67422	9.17353e-09
NWMN_RS14895	NWMN_2599	ABC transporter permease	1.40639	2.65074	1.62569e-10
NWMN_RS01490	NWMN_0268	antirepressor	1.40281	2.64416	6.77236e-15
NWMN_RS07065	NWMN_1251	transcriptional repressor LexA	1.40223	2.64309	5.99676e-12
NWMN_RS01845	NWMN_0324	PTS sugar transporter subunit IIA	1.40133	2.64145	7.91769e-09
NWMN_RS01115	NWMN_0200	6-phospho-beta-glucosidase	1.38581	2.61319	1.05471e-14
NWMN_RS05820	NWMN_1028	hypothetical protein	1.37266	2.58948	8.88178e-16
NWMN_RS05770	NWMN_1018	DUF4355 domain-containing protein	1.36733	2.57992	5.55112e-15
NWMN_RS05765	0	hypothetical protein	1.36438	2.57466	2.42984e-07
NWMN_RS01480	0	hypothetical protein	1.35396	2.55612	7.5982e-10
NWMN_RS06400	NWMN_1134	50S ribosomal protein L28	1.34619	2.5424	5.60263e-05
NWMN_RS07595	NWMN_1346	quinolone resistance protein NorB	1.33442	2.52174	3.41823e-11
NWMN_RS01500	NWMN_0269	helix-turn-helix domain-containing protein	1.33329	2.51977	1.62437e-12
NWMN_RS04305	NWMN_0761	cold-shock protein	1.32034	2.49724	3.05231e-11
NWMN_RS05840	NWMN_1032	DUF2479 domain-containing protein	1.3158	2.4894	3.77171e-11
NWMN_RS10665	NWMN_1856	cysteine hydrolase	1.30745	2.47503	4.29403e-11
NWMN_RS06325	NWMN_1120	guanylate kinase	1.30705	2.47436	3.67146e-08
NWMN_RS09375	NWMN_1670	hypothetical protein	1.29751	2.45803	2.64179e-08
NWMN_RS10230	0	hypothetical protein	1.27967	2.42783	3.60249e-06
NWMN_RS08740	NWMN_1559	DNA-3-methyladenine glycosylase I	1.27786	2.42479	1.28786e-14
NWMN_RS06030	NWMN_1067	FPRL1 inhibitory protein	1.25474	2.38625	5.75053e-11
NWMN_RS09810	NWMN_1741	GAF domain-containing protein	1.25387	2.3848	1.1092e-09
NWMN_RS10185	NWMN_1782	hypothetical protein	1.25086	2.37983	4.96836e-12
NWMN_RS06110	NWMN_1078	ornithine carbamoyltransferase	1.24968	2.37789	2.14432e-11
NWMN_RS13470	NWMN_2339	APC family permease	1.24877	2.37638	7.88009e-09
NWMN_RS09365	NWMN_1668	RNA polymerase sigma factor SigS	1.2463	2.37232	8.35731e-11
NWMN_RS00830	NWMN_0152	extracellular solute-binding protein	1.2369	2.35691	1.41501e-09
NWMN_RS04705	NWMN_0834	TVP38/TMEM64 family protein	1.23488	2.35362	1.35082e-11
NWMN_RS01415	NWMN_0256	hypothetical protein	1.22909	2.3442	2.07483e-09
NWMN_RS01865	NWMN_0328	hypothetical protein	1.22143	2.33177	2.08867e-08
NWMN_RS11755	NWMN_2035	DUF2750 domain-containing protein	1.22035	2.33004	2.45099e-09
NWMN_RS13840	NWMN_2407	FUSC family protein	1.21264	2.31761	4.33713e-10
NWMN_RS09140	NWMN_1628	acetoin utilization protein AcuC	1.20566	2.30642	5.66194e-09
NWMN_RS14100	NWMN_2453	hypothetical protein	1.18557	2.27454	7.16451e-06
NWMN_RS09135	NWMN_1627	hypothetical protein	1.18529	2.27409	1.28483e-05
NWMN_RS02095	NWMN_0370	hypothetical protein	1.17567	2.25897	3.73851e-08
NWMN_RS11065	NWMN_1919	hypothetical protein	1.17459	2.25729	7.14345e-08
NWMN_RS00990	NWMN_0177	PTS glucose transporter subunit IIB	1.17289	2.25463	2.863e-07
NWMN_RS04695	NWMN_0832	argininosuccinate synthase	1.16761	2.24639	0.000215665
NWMN_RS03450	NWMN_0606	N-acetylmannosaminyltransferase	1.16214	2.23789	6.15005e-06
NWMN_RS06330	0	DNA-directed RNA polymerase subunit omega	1.15938	2.23361	3.21051e-08
NWMN_RS00210	NWMN_0034	flavodoxin family protein	1.15851	2.23227	2.54727e-08
NWMN_RS04420	NWMN_0781	ABC transporter permease	1.15684	2.22969	6.53125e-05
NWMN_RS11995	NWMN_2070	MFS transporter	1.15646	2.2291	1.92668e-10
NWMN_RS11455	NWMN_1980	potassium-transporting ATPase subunit C	1.15521	2.22717	2.61238e-08
NWMN_RS06115	NWMN_1079	carbamate kinase 1	1.14958	2.21849	2.9185e-09
NWMN_RS11990	NWMN_2069	multidrug efflux transporter SepA	1.13284	2.1929	4.71099e-10
NWMN_RS12010	NWMN_2073	metal-dependent hydrolase	1.1285	2.18631	2.46264e-08
NWMN_RS15525	0	hypothetical protein	1.12717	2.18429	6.78897e-05
NWMN_RS10425	NWMN_1814	site-specific integrase	1.12232	2.17696	1.12317e-09
NWMN_RS03600	NWMN_0634	LysM peptidoglycan-binding domain-containing protein	1.11981	2.17318	8.17443e-07
NWMN_RS05580	NWMN_0994	XRE family transcriptional regulator	1.1073	2.15442	3.30102e-09
NWMN_RS08915	NWMN_1589	amino acid permease	1.10321	2.14832	7.37695e-06
NWMN_RS05330	NWMN_0951	glutaredoxin family protein	1.10224	2.14687	1.27209e-05
NWMN_RS01460	NWMN_0264	hypothetical protein	1.09556	2.13696	5.79454e-09
NWMN_RS06800	NWMN_1209	glycerol-3-phosphate dehydrogenase/oxidase	1.08444	2.12055	9.16175e-09
NWMN_RS10575	NWMN_1840	sodium/proline symporter PutP	1.07974	2.11365	3.85656e-09
NWMN_RS12020	NWMN_2075	YjiH family protein	1.07714	2.10984	1.05877e-06
NWMN_RS10175	NWMN_1780	hypothetical protein	1.07315	2.10402	1.55327e-10
NWMN_RS13120	NWMN_2279	PTS sucrose transporter subunit IIBC	1.07183	2.10209	3.51607e-08
NWMN_RS11575	NWMN_2001	single-stranded DNA-binding protein	1.06524	2.09251	6.54109e-09
NWMN_RS14330	NWMN_2497	oxidoreductase	1.06308	2.08938	5.22465e-09
NWMN_RS14220	NWMN_2476	DUF2316 family protein	1.05794	2.08196	4.67764e-07
NWMN_RS01085	NWMN_0194	sensor histidine kinase	1.05251	2.07414	6.54476e-08
NWMN_RS10100	NWMN_1766	monofunctional glycosyltransferase	1.04803	2.0677	2.7591e-08
NWMN_RS04415	NWMN_0780	methionine import ATP-binding protein MetN 2	1.04471	2.06295	0.000649938
NWMN_RS01445	NWMN_0262	YSIRK-type signal peptide-containing protein	1.03537	2.04964	8.19201e-06
NWMN_RS09130	NWMN_1626	acetate--CoA ligase	1.03124	2.04378	3.47384e-09
NWMN_RS01090	NWMN_0195	DNA-binding response regulator	1.02574	2.036	9.25724e-07
NWMN_RS03065	NWMN_0531	DUF1806 family protein	1.01991	2.0278	1.72823e-08
NWMN_RS05145	NWMN_0919	aminotransferase class I/II-fold pyridoxal phosphate-dependent enzyme	1.01675	2.02336	5.90017e-07
NWMN_RS13280	NWMN_2309	DUF4467 domain-containing protein	1.00826	2.01148	9.83289e-07
NWMN_RS15325	0	hypothetical protein	1.00385	2.00534	5.22946e-07
NWMN_RS00150	NWMN_0025	tRNA-dihydrouridine synthase	1.00341	2.00474	9.0865e-08
NWMN_RS01870	NWMN_0329	glycerol-3-phosphate transporter	1.00107	2.00149	2.22699e-07
NWMN_RS04220	NWMN_0746	hypothetical protein	1.00003	2.00004	7.7414e-09
NWMN_RS04045	NWMN_0715	GGDEF domain-containing protein	-1.00594	-2.00826	4.63711e-05
NWMN_RS10745	NWMN_1870	GntR family transcriptional regulator	-1.00623	-2.00865	1.3144e-07
NWMN_RS11635	NWMN_2012	F0F1 ATP synthase subunit C	-1.00829	-2.01153	5.78387e-09
NWMN_RS11105	NWMN_1924	hypothetical protein	-1.0087	-2.0121	2.79092e-09
NWMN_RS06720	NWMN_1193	competence protein CinA	-1.01428	-2.0199	1.20096e-07
NWMN_RS11775	NWMN_2039	membrane protein	-1.01929	-2.02693	1.22868e-07
NWMN_RS08570	NWMN_1526	hypothetical protein	-1.03113	-2.04362	1.69875e-05
NWMN_RS13560	NWMN_2353	ATP-binding cassette domain-containing protein	-1.03299	-2.04626	2.58825e-09
NWMN_RS11595	NWMN_2005	DUF1146 domain-containing protein	-1.03426	-2.04806	4.81534e-08
NWMN_RS07665	NWMN_1360	Holliday junction resolvase RecU	-1.03858	-2.05421	1.93397e-06
NWMN_RS00630	NWMN_0114	cation transporter	-1.04298	-2.06048	1.92854e-06
NWMN_RS11740	NWMN_2033	GNAT family N-acetyltransferase	-1.04453	-2.06269	7.44997e-09
NWMN_RS08830	NWMN_1574	translation initiation factor IF-3	-1.04485	-2.06315	6.59203e-08
NWMN_RS06480	NWMN_1149	ribosome maturation factor RimM	-1.05227	-2.07379	9.09724e-09
NWMN_RS03140	NWMN_0547	APC family permease	-1.05353	-2.0756	7.87678e-06
NWMN_RS04495	NWMN_0794	sulfite exporter TauE/SafE family protein	-1.05464	-2.07719	4.72218e-08
NWMN_RS11700	NWMN_2025	transcription termination factor Rho	-1.06494	-2.09209	9.88132e-08
NWMN_RS13135	NWMN_2282	general stress protein	-1.07223	-2.10268	1.73997e-08
NWMN_RS05315	NWMN_0948	hypothetical protein	-1.07272	-2.1034	2.47572e-07
NWMN_RS07095	NWMN_1256	DUF1453 family protein	-1.07482	-2.10646	2.27802e-07
NWMN_RS01935	0	transcriptional regulator	-1.08256	-2.11779	9.65742e-06
NWMN_RS09470	0	calcium-binding protein	-1.09189	-2.13154	7.01053e-09
NWMN_RS07185	NWMN_1274	regulatory protein MsrR	-1.09245	-2.13236	6.76566e-08
NWMN_RS07655	NWMN_1358	DUF1798 family protein	-1.09343	-2.1338	3.36054e-05
NWMN_RS10730	NWMN_1867	phenol-soluble modulin export ABC transporter ATP-binding protein PmtC	-1.09821	-2.1409	5.09155e-11
NWMN_RS08190	0	DUF910 family protein	-1.09917	-2.14231	2.66612e-06
NWMN_RS09190	NWMN_1636	DUF1444 domain-containing protein	-1.10109	-2.14517	1.61063e-10
NWMN_RS04175	NWMN_0736	ATP-dependent Clp protease proteolytic subunit	-1.10184	-2.14628	1.26512e-10
NWMN_RS00315	NWMN_0055	immunoglobulin G-binding protein A	-1.10271	-2.14757	0.00074729
NWMN_RS05450	NWMN_0973	inositol monophosphatase	-1.1057	-2.15204	5.27339e-09
NWMN_RS02340	NWMN_0415	hypothetical protein	-1.11155	-2.16078	1.57133e-07
NWMN_RS11915	NWMN_2064	TIGR00159 family protein	-1.11272	-2.16254	3.20637e-10
NWMN_RS08185	NWMN_1451	ROK family protein	-1.11936	-2.1725	6.93718e-10
NWMN_RS06730	NWMN_1195	ribonuclease Y	-1.12305	-2.17807	1.01613e-06
NWMN_RS08825	NWMN_1573	50S ribosomal protein L35	-1.12315	-2.17823	6.36205e-07
NWMN_RS13920	NWMN_2421	NAD(P)H-dependent oxidoreductase	-1.13418	-2.19493	5.54651e-09
NWMN_RS08000	NWMN_1417	phosphogluconate dehydrogenase (NADP(+)-dependent, decarboxylating)	-1.13536	-2.19674	0.000385085
NWMN_RS09335	NWMN_1663	pyridine nucleotide-disulfide oxidoreductase	-1.14046	-2.20451	6.70459e-07
NWMN_RS12925	NWMN_2243	DUF805 domain-containing protein	-1.14894	-2.21751	3.03887e-08
NWMN_RS00465	NWMN_0082	2-deoxyribose-5-phosphate aldolase	-1.16486	-2.24211	5.021e-08
NWMN_RS03760	NWMN_0664	multidrug efflux MFS transporter NorA	-1.17539	-2.25854	1.47321e-11
NWMN_RS03690	NWMN_0650	YaiI/YqxD family protein	-1.17627	-2.25991	5.0483e-12
NWMN_RS10740	NWMN_1869	phenol-soluble modulin export ABC transporter ATP-binding protein PmtA	-1.1786	-2.26357	7.77961e-11
NWMN_RS04015	NWMN_0709	EMYY motif lipoprotein	-1.17907	-2.2643	2.21853e-09
NWMN_RS14960	NWMN_2613	ribonuclease P protein component	-1.18715	-2.27703	3.70438e-06
NWMN_RS00470	NWMN_0083	phosphopentomutase	-1.20034	-2.29793	2.93651e-07
NWMN_RS09180	NWMN_1634	DNA translocase FtsK	-1.20224	-2.30097	8.81899e-08
NWMN_RS11910	NWMN_2063	YbbR-like domain-containing protein	-1.2077	-2.30969	3.37597e-12
NWMN_RS05390	NWMN_0961	dihydrolipoyllysine-residue acetyltransferase component of pyruvate dehydrogenase complex	-1.22521	-2.3379	0.000137242
NWMN_RS06200	NWMN_1094	cell division protein DivIB	-1.23512	-2.35401	5.19478e-09
NWMN_RS04280	NWMN_0756	MSCRAMM family adhesin clumping factor ClfA	-1.25783	-2.39136	0.000108155
NWMN_RS03675	NWMN_0647	hypothetical protein	-1.26641	-2.40562	1.53144e-11
NWMN_RS02330	NWMN_0413	hypothetical protein	-1.28378	-2.43477	3.58648e-11
NWMN_RS05300	0	hypothetical protein	-1.28623	-2.43889	0.000117077
NWMN_RS06350	NWMN_1124	NINE protein	-1.2885	-2.44274	2.29829e-10
NWMN_RS14620	NWMN_2545	cell-wall-anchored protein SasF	-1.28941	-2.44429	4.78919e-10
NWMN_RS11905	NWMN_2062	phosphoglucosamine mutase	-1.29037	-2.4459	2.85594e-12
NWMN_RS13660	NWMN_2371	carboxymuconolactone decarboxylase family protein	-1.3091	-2.47786	1.17621e-11
NWMN_RS09475	NWMN_1689	DUF4352 domain-containing protein	-1.32169	-2.49959	3.39728e-14
NWMN_RS11705	NWMN_2026	aldehyde dehydrogenase family protein	-1.32509	-2.50549	9.0794e-13
NWMN_RS11180	NWMN_1938	co-chaperone GroES	-1.33201	-2.51752	2.75002e-13
NWMN_RS12935	NWMN_2246	sodium/glutamate symporter	-1.338	-2.52801	6.69126e-11
NWMN_RS09185	NWMN_1635	DUF4479 domain-containing protein	-1.34575	-2.54163	3.06455e-12
NWMN_RS04165	NWMN_0735	sporulation regulator WhiA	-1.34912	-2.54757	3.5254e-12
NWMN_RS03035	NWMN_0524	MSCRAMM family adhesin SdrD	-1.35303	-2.55447	1.25377e-12
NWMN_RS11175	NWMN_1937	molecular chaperone GroEL	-1.37721	-2.59765	3.66374e-15
NWMN_RS14645	NWMN_2550	accessory Sec system protein Asp2	-1.38045	-2.60349	8.30446e-10
NWMN_RS07840	NWMN_1389	elastin-binding protein EbpS	-1.39238	-2.62511	1.68006e-08
NWMN_RS06665	NWMN_1182	30S ribosomal protein S15	-1.41014	-2.65763	4.78095e-11
NWMN_RS09165	NWMN_1631	hypothetical protein	-1.41898	-2.67396	1.14209e-12
NWMN_RS09235	NWMN_1645	YtxH domain-containing protein	-1.4262	-2.68737	2.77556e-15
NWMN_RS11590	NWMN_2004	UDP-N-acetylglucosamine 1-carboxyvinyltransferase	-1.4305	-2.6954	1.78126e-10
NWMN_RS13305	NWMN_2314	DHA2 family efflux MFS transporter permease subunit	-1.44395	-2.72066	2.9976e-15
NWMN_RS04160	NWMN_0734	YvcK family protein	-1.46353	-2.75782	7.77156e-16
NWMN_RS14585	NWMN_2538	hypothetical protein	-1.52122	-2.87033	2.05391e-14
NWMN_RS02320	NWMN_0411	tandem-type lipoprotein Lpl9	-1.56953	-2.96809	0
NWMN_RS02945	NWMN_0506	50S ribosomal protein L7ae-like protein	-1.58312	-2.99617	0
NWMN_RS14650	NWMN_2551	accessory Sec system protein Asp1	-1.62452	-3.0834	1.11022e-16
NWMN_RS09790	NWMN_1737	YlbF/YmcA family competence regulator	-1.62519	-3.08483	0
NWMN_RS04540	NWMN_0802	teichoic acid D-Ala incorporation-associated protein DltX	-2.00713	-4.01983	7.25021e-10
NWMN_RS03170	NWMN_0553	mevalonate kinase	-2.01204	-4.03351	0
NWMN_RS14010	NWMN_2438	pyruvate oxidase	-2.02282	-4.06378	3.26117e-12

## Sheet: Table S8
Table S8: Tn-seq hits for WTCP
Locus	Start	Veh_1 TotalCount	Veh_2 TotalCount	Veh_3 TotalCount	Average Veh TotalCount	WTCP_1 TotalCount	WTCP_2 TotalCount	WTCP_3 TotalCount	s1CP_1 TotalCount	s1CP_2 TotalCount	s1CP_3 TotalCount	Veh_1 DvalGenome	Veh_2 DvalGenome	Veh_3 DvalGenome	WTCP_1 DvalGenome	WTCP_2 DvalGenome	WTCP_3 DvalGenome	s1CP_1 DvalGenome	s1CP_2 DvalGenome	s1CP_3 DvalGenome	Average Vehicle Dval	WTCP_1/Veh	WTCP_2/Veh	WTCP_3/Veh	s1CP_1/Veh	s1CP_2/Veh	s1CP_3/Veh	WTCP_1/Veh Log2	WTCP_2/Veh Log2	WTCP_3/Veh Log2	s1CP_1/Veh Log2	s1CP_2/Veh Log2	s1CP_3/Veh Log2	Average Log2 WTCP/Vehicle	Average Log2 s1CP/Vehicle	WTCP/s1CP	s1CP/WTCP	Log2 WTCP/s1CP	Log2 s1CP/WTCP	Z score WT CP	Z score s1CP	ProteinID	Product	Note	Locus
NWMN_RS07510	1467339	30	71	51	50.6667	0	14	25	59	46	13	0.0627633	0.13641	0.107964	0.0020886	0.024004	0.0543312	0.127763	0.105816	0.0308766	0.102379	0.0204006	0.234462	0.530686	1.24794	1.03357	0.301591	-5.61524	-2.09258	-0.91407	0.319552	0.0476398	-1.72934	-2.87396	-0.454048	0.186867	5.35139	-2.41991	2.41991	-6.16949	-1.00946	YozE family protein	WP_000801007.1	hypothetical protein	NWMN_RS07510
NWMN_RS01935	391156	18	39	18	25	50	0	1	9	4	30	0.0409971	0.0815735	0.0414839	0.113035	0.00228583	0.00236595	0.0212175	0.0100173	0.0775718	0.0546848	2.06703	0.0418001	0.0432652	0.387995	0.183183	1.41853	1.04756	-4.58035	-4.53065	-1.36589	-2.44864	0.504393	-2.68781	-1.10338	0.333456	2.9989	-1.58443	1.58443	-5.77532	-2.45238	helix-turn-helix transcriptional regulator	WP_001246013.1	transcriptional regulator	NWMN_RS01935
NWMN_RS13600	2596115	13571	16693	13917	14727	3055	3436	2783	9010	9164	8878	5.25954	5.9412	5.45768	1.1752	1.09134	1.1204	3.61436	3.9051	3.90619	5.55281	0.21164	0.196539	0.201772	0.650907	0.703266	0.703462	-2.24032	-2.34711	-2.3092	-0.619478	-0.507858	-0.507455	-2.29888	-0.54493	0.29649	3.3728	-1.75395	1.75395	-4.95177	-1.21142	MFS transporter	WP_000675401.1	cntE	NWMN_RS13600
NWMN_RS06710	1313632	42	30	11	27.6667	8	0	15	41	50	1	0.0495382	0.0324949	0.0131283	0.00936577	0.00228583	0.0183784	0.0500547	0.0648442	0.00133904	0.0317205	0.295259	0.0720617	0.579385	1.57799	2.04424	0.0422137	-1.75995	-3.79462	-0.787406	0.658091	1.03156	-4.56615	-2.11399	-0.95883	0.449016	2.22709	-1.15516	1.15516	-4.56028	-2.13117	helix-turn-helix domain-containing protein	WP_000859443.1	transcriptional regulator	NWMN_RS06710
NWMN_RS11640	2230896	25	13	37	25	0	10	12	28	21	27	0.0158776	0.00758215	0.0237779	0.0020886	0.00520495	0.00791684	0.0184066	0.0146648	0.0194675	0.0157459	0.132644	0.33056	0.502788	1.16898	0.93134	1.23636	-2.91437	-1.59702	-0.991979	0.225249	-0.10262	0.306097	-1.83445	0.142909	0.253954	3.93773	-1.97736	1.97736	-3.96837	0.31707	F0F1 ATP synthase subunit A	WP_000349655.1	atpB	NWMN_RS11640
NWMN_RS13630	2602429	2303	2684	2298	2428.33	690	779	724	2059	2173	2159	0.818452	0.875963	0.826372	0.243395	0.226886	0.267278	0.757401	0.849122	0.871072	0.840262	0.289665	0.270018	0.318089	0.901387	1.01054	1.03667	-1.78754	-1.88887	-1.6525	-0.149782	0.0151315	0.0519528	-1.7763	-0.0275659	0.297562	3.36064	-1.74874	1.74874	-3.84524	-0.061751	staphylopine dehydrogenase CntM	WP_000040580.1	cntM	NWMN_RS13630
NWMN_RS11955	2296795	22	19	22	21	7	19	2	28	11	1	0.137457	0.109019	0.139089	0.0434116	0.0972904	0.0129808	0.181081	0.0755698	0.00709328	0.128522	0.337776	0.756995	0.101	1.40895	0.587992	0.0551912	-1.56586	-0.401645	-3.30757	0.494623	-0.766132	-4.17942	-1.75836	-1.48364	0.826613	1.20976	-0.274716	0.274716	-3.80724	-3.29738	tRNA-Asn	0	trnaN	NWMN_RS11955
NWMN_RS13620	2599740	3899	3849	3293	3680.33	1058	1465	1162	3332	3041	2809	1.92805	1.7479	1.64772	0.519294	0.59371	0.596893	1.70546	1.65345	1.57695	1.77456	0.292633	0.334568	0.336362	0.96106	0.931757	0.888647	-1.77283	-1.57963	-1.57191	-0.0573014	-0.101975	-0.170318	-1.64146	-0.109865	0.345895	2.89105	-1.53159	1.53159	-3.55971	-0.244632	ABC transporter permease	WP_000472235.1	cntB	NWMN_RS13620
NWMN_RS08870	1749101	83	28	21	44	13	13	20	17	31	12	0.061598	0.0190832	0.0157701	0.00957624	0.00790685	0.0154186	0.0130589	0.0252965	0.0101105	0.0321504	0.297857	0.245933	0.479576	0.406182	0.786818	0.314474	-1.74731	-2.02366	-1.06017	-1.2998	-0.345898	-1.66899	-1.61038	-1.10489	0.704423	1.4196	-0.505486	0.505486	-3.4939	-2.45574	dephospho-CoA kinase	WP_001127167.1	coaE	NWMN_RS08870
NWMN_RS13605	2597320	2240	2700	2319	2419.67	834	916	766	2052	2010	1973	1.38275	1.5306	1.44851	0.511003	0.463406	0.491189	1.31112	1.36427	1.38269	1.45395	0.351458	0.318721	0.33783	0.901762	0.93832	0.950985	-1.50858	-1.64963	-1.56563	-0.149181	-0.0918474	-0.0725057	-1.57461	-0.104511	0.360957	2.77041	-1.4701	1.4701	-3.41817	-0.232736	ABC transporter ATP-binding protein	WP_000590517.1	cntF	NWMN_RS13605
NWMN_RS13615	2598874	2088	2292	2191	2190.33	862	788	676	1865	2152	1940	1.11093	1.11989	1.17957	0.455226	0.343601	0.373619	1.02708	1.25895	1.17182	1.1368	0.400446	0.302253	0.328659	0.903488	1.10746	1.03081	-1.32032	-1.72617	-1.60534	-0.146422	0.147249	0.0437739	-1.55061	0.0148669	0.337866	2.95975	-1.56548	1.56548	-3.36734	0.0325411	ABC transporter permease	WP_000584765.1	cnzC	NWMN_RS13615
NWMN_RS13610	2598062	2713	2835	2595	2714.33	1071	1009	853	2696	2170	2347	1.53911	1.47698	1.48964	0.603075	0.469117	0.502682	1.5831	1.3536	1.51159	1.50191	0.401538	0.312347	0.334695	1.05406	0.90125	1.00644	-1.31639	-1.67878	-1.57908	0.0759552	-0.150001	0.00926783	-1.52475	-0.0215927	0.35278	2.83463	-1.50316	1.50316	-3.31259	-0.0484778	ABC transporter ATP-binding protein	WP_000173869.1	cntD	NWMN_RS13610
NWMN_RS13625	2600688	3405	3878	3567	3616.67	1218	1410	1268	3060	3060	2831	0.985183	1.03041	1.04431	0.349792	0.334342	0.381105	0.916414	0.973491	0.929912	1.01997	0.342944	0.327796	0.373644	0.898473	0.954433	0.911707	-1.54395	-1.60913	-1.42027	-0.154454	-0.0672846	-0.133358	-1.52445	-0.118366	0.377334	2.65017	-1.40608	1.40608	-3.31195	-0.263522	staphylopine-dependent metal ABC transporter substrate-binding protein CntA	WP_001229077.1	cntA	NWMN_RS13625
NWMN_RS09265	1845657	72	97	124	97.6667	11	60	71	84	30	39	0.0137731	0.0170402	0.024002	0.0020886	0.00940638	0.0141086	0.0166322	0.00631004	0.00846968	0.0182718	0.114307	0.514803	0.772151	0.910266	0.345343	0.463538	-3.12901	-0.957906	-0.373045	-0.13564	-1.5339	-1.10924	-1.48665	-0.926259	0.678117	1.47467	-0.560395	0.560395	-3.23192	-2.05879	leucine--tRNA ligase	WP_001549041.1	leuS	NWMN_RS09265
NWMN_RS13640	2604552	2912	3298	3092	3100.67	1223	1186	1139	2405	2773	2343	1.63993	1.70564	1.76197	0.683633	0.547381	0.666319	1.40191	1.71709	1.49799	1.70251	0.401543	0.321513	0.391374	0.823433	1.00856	0.879867	-1.31637	-1.63705	-1.35338	-0.280277	0.0123024	-0.184642	-1.4356	-0.150872	0.410448	2.43636	-1.28473	1.28473	-3.12382	-0.335757	histidine racemase CntK	WP_001081682.1	cntK	NWMN_RS13640
NWMN_RS13320	2542585	1982	2449	2201	2210.67	844	891	802	1925	1725	1894	1.33585	1.51581	1.50106	0.564622	0.492155	0.561503	1.34293	1.27836	1.44922	1.45091	0.389151	0.339205	0.387002	0.925581	0.881075	0.998839	-1.3616	-1.55977	-1.36959	-0.11157	-0.182663	-0.00167635	-1.43032	-0.0986362	0.397305	2.51696	-1.33168	1.33168	-3.11263	-0.21968	2,3-diphosphoglycerate-dependent phosphoglycerate mutase	WP_001125208.1	gpmA	NWMN_RS13320
NWMN_RS13635	2603723	2365	2235	2238	2279.33	829	1077	803	2278	1937	1883	1.33676	1.16012	1.28	0.465094	0.498896	0.471481	1.33275	1.20383	1.2083	1.25896	0.369427	0.396276	0.3745	1.05861	0.956205	0.959761	-1.43664	-1.33542	-1.41696	0.0821668	-0.0646079	-0.0592526	-1.39634	-0.0138979	0.383568	2.6071	-1.38244	1.38244	-3.04069	-0.0313787	D-histidine (S)-2-aminobutanoyltransferase CntL	WP_001058843.1	cntL	NWMN_RS13635
NWMN_RS10060	1970884	95	120	76	97	21	44	75	98	47	55	0.0810403	0.0940075	0.065602	0.0177811	0.0307611	0.0664605	0.0865314	0.0440845	0.053265	0.0802166	0.221664	0.383475	0.828513	1.07872	0.549568	0.664015	-2.17355	-1.3828	-0.271403	0.109323	-0.863629	-0.590712	-1.27592	-0.448339	0.563474	1.7747	-0.827578	0.827578	-2.78569	-0.996775	DUF402 domain-containing protein	WP_000251253.1	hypothetical protein	NWMN_RS10060
NWMN_RS09790	1939013	75	125	58	86	36	58	24	34	60	27	0.100804	0.154288	0.078881	0.0480268	0.0638878	0.0335085	0.0473007	0.0886707	0.0411988	0.111324	0.431413	0.573888	0.300998	0.42489	0.796507	0.370078	-1.21286	-0.801159	-1.73217	-1.23484	-0.328241	-1.4341	-1.24873	-0.999059	0.841088	1.18894	-0.249672	0.249672	-2.72813	-2.22056	YlbF/YmcA family competence regulator	WP_000290301.1	hypothetical protein	NWMN_RS09790
NWMN_RS06505	1265099	38	60	88	62	12	47	39	89	28	81	0.019875	0.028819	0.0465729	0.00622972	0.0201462	0.0211892	0.048182	0.0161025	0.0480963	0.0317557	0.196177	0.634414	0.667257	1.51727	0.507075	1.51457	-2.34977	-0.656504	-0.583686	0.60148	-0.979729	0.598912	-1.19665	0.0735546	0.4146	2.41197	-1.27021	1.27021	-2.61786	0.162955	ribosome biogenesis GTPase YlqF	WP_000236722.1	ylqF	NWMN_RS06505
NWMN_RS07040	1371590	862	959	746	855.667	328	567	316	432	372	411	2.67484	2.73283	2.34237	1.01025	1.44193	1.0186	1.38754	1.26924	1.44789	2.58335	0.391061	0.558164	0.394294	0.537108	0.491317	0.560469	-1.35453	-0.841238	-1.34266	-0.896715	-1.02527	-0.835293	-1.17948	-0.919094	0.834867	1.1978	-0.260382	0.260382	-2.58148	-2.04287	50S ribosomal protein L33	WP_001265708.1	rpmG	NWMN_RS07040
NWMN_RS14920	2870583	75	28	69	57.3333	15	28	46	52	18	19	0.173384	0.0594441	0.161407	0.0344192	0.0530489	0.110466	0.124429	0.0457541	0.0498658	0.131411	0.261919	0.403685	0.840613	0.946863	0.348174	0.379463	-1.93281	-1.3087	-0.250486	-0.0787729	-1.52212	-1.39797	-1.164	-0.99962	0.892314	1.12068	-0.164376	0.164376	-2.54871	-2.22181	cold-shock protein	WP_001059079.1	cspB	NWMN_RS14920
NWMN_RS11175	2144407	177	167	170	171.333	80	86	77	109	159	138	0.0506417	0.0438789	0.0492164	0.0227189	0.0201653	0.022885	0.0322799	0.0500199	0.0448246	0.0479124	0.474177	0.420879	0.477643	0.673728	1.04399	0.935554	-1.0765	-1.24852	-1.06599	-0.569762	0.0621057	-0.0961065	-1.13034	-0.201254	0.525191	1.90407	-0.929085	0.929085	-2.47744	-0.447714	chaperonin GroEL	WP_000240645.1	groL	NWMN_RS11175
NWMN_RS07135	1391347	58	52	32	47.3333	12	22	48	27	11	36	0.0441064	0.0363145	0.0246235	0.00905769	0.0137109	0.0379175	0.0212524	0.00919764	0.0310798	0.0350148	0.258682	0.391576	1.0829	0.606954	0.262679	0.887619	-1.95075	-1.35264	0.114899	-0.720341	-1.92863	-0.171988	-1.06283	-0.940319	0.918588	1.08863	-0.12251	0.12251	-2.33449	-2.09003	glycerol-3-phosphate 1-O-acyltransferase PlsY	WP_000972781.1	plsY	NWMN_RS07135
NWMN_RS02105	419006	422	456	375	417.667	120	346	216	87	55	64	0.342907	0.340277	0.308334	0.0967851	0.230416	0.182324	0.0731735	0.0491403	0.05904	0.330506	0.292839	0.697159	0.55165	0.221398	0.148682	0.178635	-1.77182	-0.52044	-0.858175	-2.17528	-2.7497	-2.48491	-1.05015	-2.46997	2.67552	0.373759	1.41982	-1.41982	-2.30763	-5.48914	alkyl hydroperoxide reductase subunit C	WP_000052781.1	ahpC	NWMN_RS02105
NWMN_RS07045	1372193	193	172	160	175	47	149	98	21	49	56	0.331728	0.271492	0.278273	0.0801835	0.209885	0.174975	0.0373606	0.0926043	0.109273	0.293831	0.27289	0.714307	0.595495	0.12715	0.315162	0.371893	-1.87361	-0.485384	-0.747838	-2.9754	-1.66583	-1.42704	-1.03561	-2.02276	1.98226	0.504474	0.987147	-0.987147	-2.27685	-4.49538	30S ribosomal protein S14	WP_001085655.1	rpsN	NWMN_RS07045
NWMN_RS04610	903574	1995	2100	2022	2039	903	1217	1007	1348	1261	1324	0.799307	0.77267	0.819744	0.359105	0.399607	0.419108	0.559025	0.555516	0.602228	0.79724	0.450435	0.501238	0.525698	0.7012	0.696799	0.755391	-1.15061	-0.996434	-0.927694	-0.512102	-0.521186	-0.404704	-1.02491	-0.479331	0.685115	1.45961	-0.545581	0.545581	-2.2542	-1.06564	FAD/NAD(P)-binding protein	WP_000558769.1	pyridine nucleotide-disulfide oxidoreductase	NWMN_RS04610
NWMN_RS03430	682797	1678	1871	1845	1798	762	1194	853	1459	1271	1246	0.928031	0.950272	1.03251	0.4183	0.541185	0.490055	0.835211	0.772906	0.782331	0.97027	0.431118	0.557768	0.505071	0.860802	0.796589	0.806303	-1.21385	-0.842263	-0.985443	-0.216246	-0.328093	-0.310607	-1.01385	-0.284982	0.603377	1.65734	-0.728869	0.728869	-2.23078	-0.633769	metal ABC transporter permease	WP_000889252.1	mntB	NWMN_RS03430
NWMN_RS12885	2459267	1832	1940	1854	1875.33	983	1098	821	3825	4662	3586	0.672785	0.654269	0.688948	0.358317	0.330464	0.313198	1.45396	1.8825	1.49508	0.672001	0.533209	0.491762	0.466068	2.16363	2.80133	2.22481	-0.907227	-1.02397	-1.10139	1.11345	1.48611	1.15368	-1.01086	1.25108	0.208491	4.79637	-2.26194	2.26194	-2.22445	2.77961	CPBP family intramembrane metalloprotease SdpC	WP_000794443.1	sdpC	NWMN_RS12885
NWMN_RS06465	1257532	265	164	189	206	44	167	163	136	178	134	0.369049	0.209742	0.266334	0.0608211	0.190602	0.235804	0.196041	0.272565	0.211858	0.281709	0.215901	0.676591	0.83705	0.695901	0.967541	0.752048	-2.21156	-0.563644	-0.256615	-0.523045	-0.0476055	-0.411103	-1.01061	-0.327251	0.622716	1.60587	-0.683355	0.683355	-2.22391	-0.727699	putative DNA-binding protein	WP_000531320.1	DNA-binding protein	NWMN_RS06465
NWMN_RS11630	2229922	35	52	57	48	37	37	11	45	53	10	0.0310604	0.0423786	0.0511847	0.0325914	0.0269099	0.0101404	0.0413354	0.0517161	0.0100749	0.0415412	0.784557	0.647788	0.244106	0.995045	1.24493	0.242528	-0.35005	-0.626406	-2.03442	-0.00716646	0.31607	-2.04378	-1.00363	-0.578291	0.744666	1.34288	-0.425335	0.425335	-2.20913	-1.28555	F0F1 ATP synthase subunit B	WP_000140679.1	atpF	NWMN_RS11630
NWMN_RS10025	1963955	340	531	481	450.667	175	372	192	279	295	385	0.352469	0.505522	0.50456	0.180071	0.31605	0.206761	0.299376	0.33626	0.453111	0.454184	0.396471	0.695864	0.455236	0.659151	0.74036	0.997639	-1.33471	-0.523122	-1.13531	-0.60132	-0.433701	-0.00341093	-0.997716	-0.346144	0.636586	1.57088	-0.651573	0.651573	-2.19661	-0.769681	peroxide-responsive transcriptional repressor PerR	WP_000110011.1	perR	NWMN_RS10025
NWMN_RS06200	1198689	15	25	37	25.6667	12	31	0	24	0	0	0.00525803	0.00804777	0.0131238	0.00417519	0.00890564	0.00236595	0.0087079	0.00145251	0.00133904	0.00880987	0.473922	1.01087	0.268557	0.988426	0.164873	0.151993	-1.07728	0.0155983	-1.8967	-0.0167956	-2.60057	-2.71792	-0.986127	-1.77843	1.73184	0.577422	0.792303	-0.792303	-2.17208	-3.95245	cell division protein FtsQ/DivIB	WP_000342185.1	divIB	NWMN_RS06200
NWMN_RS08635	1706581	42	54	56	50.6667	33	14	40	54	33	34	0.00852083	0.0100607	0.011496	0.00664522	0.00232773	0.0084298	0.0113396	0.00736134	0.00783093	0.0100259	0.662808	0.232172	0.840807	1.13103	0.734236	0.781074	-0.593337	-2.10673	-0.250154	0.17764	-0.445684	-0.356469	-0.983408	-0.208171	0.584293	1.71147	-0.775237	0.775237	-2.16632	-0.463083	protein translocase subunit SecDF	WP_000749795.1	secDF	NWMN_RS08635
NWMN_RS06245	1207087	58	53	39	50	41	21	21	31	26	27	0.00974089	0.00817429	0.00662767	0.00683466	0.00289042	0.00366366	0.00538893	0.00480125	0.00514797	0.00818095	0.835436	0.353311	0.447828	0.658717	0.586882	0.629264	-0.259398	-1.50099	-1.15898	-0.60227	-0.768858	-0.668263	-0.973124	-0.679797	0.816018	1.22546	-0.293327	0.293327	-2.14454	-1.51111	isoleucine--tRNA ligase	WP_000384691.1	ileS	NWMN_RS06245
NWMN_RS04175	829065	167	160	147	158	101	49	117	126	113	96	0.131539	0.115734	0.117161	0.0789629	0.0316305	0.0957303	0.102726	0.0978651	0.0858444	0.121478	0.650017	0.26038	0.788046	0.845632	0.805619	0.706666	-0.62145	-1.94131	-0.343648	-0.241898	-0.31183	-0.5009	-0.968802	-0.351543	0.651908	1.53396	-0.617259	0.617259	-2.13539	-0.781678	ATP-dependent Clp endopeptidase proteolytic subunit ClpP	WP_001049165.1	clpP	NWMN_RS04175
NWMN_RS03425	681871	1238	1514	1481	1411	864	682	721	1135	885	1079	0.616143	0.691975	0.745834	0.426813	0.278174	0.372753	0.584692	0.484301	0.609656	0.684651	0.623402	0.406301	0.544443	0.854	0.707369	0.890462	-0.681764	-1.29938	-0.877148	-0.227692	-0.499465	-0.167374	-0.952764	-0.298177	0.635257	1.57417	-0.654587	0.654587	-2.10143	-0.663091	metal ABC transporter substrate-binding protein	WP_000737654.1	mntC	NWMN_RS03425
NWMN_RS03435	683627	3205	3746	3882	3611	2039	1859	2019	2739	3033	2784	1.99442	2.14072	2.44438	1.25941	0.948066	1.30512	1.76421	2.07525	1.9668	2.19317	0.574242	0.432281	0.595081	0.80441	0.946233	0.896781	-0.800269	-1.20996	-0.748841	-0.313998	-0.0797323	-0.157172	-0.91969	-0.183634	0.600378	1.66562	-0.736056	0.736056	-2.0314	-0.408559	metal ABC transporter ATP-binding protein	WP_000894464.1	mntA	NWMN_RS03435
NWMN_RS05475	1083150	570	706	533	603	292	399	310	534	515	427	0.958338	1.09007	0.90677	0.487292	0.549779	0.541416	0.929299	0.952055	0.815031	0.985058	0.494684	0.558119	0.549628	0.943395	0.966496	0.827394	-1.01542	-0.841356	-0.863472	-0.0840655	-0.0491638	-0.273354	-0.90675	-0.135528	0.585921	1.70671	-0.771222	0.771222	-2.004	-0.301659	YlaN family protein	WP_001118417.1	hypothetical protein	NWMN_RS05475
NWMN_RS04550	892519	25	35	11	23.6667	1430	1470	1346	2118	1643	1864	0.00952134	0.0122414	0.00423913	0.540576	0.458825	0.53251	0.834938	0.688028	0.805946	0.00866728	62.3698	52.9376	61.4392	96.3322	79.3823	92.9872	5.96278	5.72622	5.94109	6.58995	6.31075	6.53896	5.87669	6.47988	0.658297	1.51907	-0.60319	0.60319	12.3597	14.3988	PG:teichoic acid D-alanyltransferase DltB	WP_000613541.1	dltB	NWMN_RS04550
NWMN_RS04560	893984	18	10	35	21	544	450	630	858	724	838	0.0070829	0.00361362	0.0139358	0.212471	0.145118	0.257516	0.349459	0.313248	0.374356	0.00821079	25.8771	17.6741	31.3632	42.561	38.1508	45.5932	4.69361	4.14357	4.971	5.41146	5.25364	5.51075	4.60272	5.39195	0.578655	1.72815	-0.789226	0.789226	9.66208	11.9813	D-alanyl-lipoteichoic acid biosynthesis protein DltD	WP_000769411.1	dltD	NWMN_RS04560
NWMN_RS05185	1027639	369	407	254	343.333	7762	8974	6958	15398	12669	14825	0.143009	0.144855	0.0996084	2.98588	2.85032	2.80121	6.1769	5.3987	6.52279	0.129157	23.1182	22.0686	21.6883	47.8246	41.7994	50.5026	4.53095	4.46392	4.43885	5.57968	5.38541	5.65829	4.47791	5.54112	0.478564	2.08959	-1.06322	1.06322	9.39779	12.3128	teichoic acid D-Ala esterase FmtA	WP_000671243.1	fmtA	NWMN_RS05185
NWMN_RS04210	837181	103	190	84	125.667	1717	1975	1499	298	194	272	0.0313927	0.05318	0.0259058	0.519427	0.493321	0.474589	0.0940108	0.0650135	0.0941157	0.0368262	14.1048	13.3959	12.8873	2.55283	1.76542	2.55568	3.81812	3.74372	3.68788	1.3521	0.820009	1.35371	3.74991	1.17527	5.95721	0.167864	2.57464	-2.57464	7.85627	2.61114	2,3-bisphosphoglycerate-independent phosphoglycerate mutase	WP_001085505.1	gpmI	NWMN_RS04210
NWMN_RS11720	2246010	30	62	43	45	594	714	548	258	244	210	0.0161287	0.0306107	0.0233923	0.316977	0.314592	0.306044	0.143571	0.144238	0.128174	0.0233772	13.5592	13.4572	13.0915	6.14151	6.17001	5.48285	3.7612	3.75031	3.71056	2.61859	2.62527	2.45493	3.74069	2.56626	2.25703	0.44306	1.17443	-1.17443	7.83676	5.70214	fructose-bisphosphate aldolase	WP_001131841.1	fbaA	NWMN_RS11720
NWMN_RS11905	2290485	44	49	54	49	671	682	484	444	412	455	0.0150138	0.0153546	0.0186448	0.22726	0.190719	0.171557	0.156816	0.154577	0.176259	0.0163377	13.9101	11.6735	10.5007	9.59842	9.46138	10.7885	3.79807	3.54517	3.39241	3.2628	3.24205	3.43142	3.57855	3.31209	1.20285	0.831357	0.266459	-0.266459	7.49343	7.35948	phosphoglucosamine mutase	WP_000521491.1	glmM	NWMN_RS11905
NWMN_RS03535	703638	25	30	34	29.6667	294	362	333	322	243	215	0.0232574	0.0256298	0.0320055	0.271475	0.275994	0.321803	0.31006	0.248563	0.227071	0.0269642	10.068	10.2356	11.9344	11.499	9.21827	8.42118	3.3317	3.35552	3.57706	3.52343	3.2045	3.07402	3.42143	3.26732	1.11274	0.898686	0.15411	-0.15411	7.16073	7.25999	hypothetical protein	WP_001164085.1	hypothetical protein	NWMN_RS03535
NWMN_RS14055	2687440	106	97	152	118.333	829	1231	1224	466	427	411	0.0383788	0.0322523	0.0556872	0.297922	0.365271	0.460354	0.174639	0.16999	0.168939	0.0421061	7.07551	8.67501	10.9332	4.1476	4.03719	4.01222	2.82283	3.11687	3.45064	2.05228	2.01335	2.0044	3.13011	2.02334	2.15363	0.464332	1.10677	-1.10677	6.54389	4.49569	hydroxymethylglutaryl-CoA reductase, degradative	WP_001180323.1	mvaA	NWMN_RS14055
NWMN_RS01965	395604	113	70	59	80.6667	651	736	742	398	347	349	0.044239	0.0251668	0.0233725	0.252971	0.236143	0.301756	0.16128	0.149371	0.155115	0.0309261	8.17985	7.63573	9.75732	5.21501	4.82994	5.01567	3.03207	2.93277	3.28648	2.38267	2.27201	2.32644	3.08378	2.32704	1.68966	0.591834	0.756736	-0.756736	6.44577	5.17055	acetyl-CoA C-acetyltransferase	WP_000199070.1	acetyl-CoA acyltransferase	NWMN_RS01965
NWMN_RS00015	3677	29	15	23	22.3333	206	133	196	44	22	31	0.0547279	0.0259959	0.0439202	0.38587	0.2057	0.38423	0.0859476	0.0456503	0.0664163	0.041548	9.28732	4.95089	9.24787	2.06863	1.09874	1.59854	3.21526	2.30769	3.20912	1.04868	0.135846	0.676757	2.91069	0.620427	4.89145	0.204438	2.29026	-2.29026	6.07927	1.37819	S4 domain-containing protein YaaA	WP_001789359.1	yaaA	NWMN_RS00015
NWMN_RS14060	2688971	112	115	134	120.333	1121	727	783	355	417	398	0.0444116	0.0418774	0.0537661	0.441211	0.236257	0.322526	0.145706	0.181813	0.179169	0.046685	9.45081	5.06065	6.90855	3.12104	3.89446	3.83783	3.24044	2.33932	2.78838	1.64203	1.96142	1.94029	2.78938	1.84791	1.92048	0.520703	0.941468	-0.941468	5.8224	4.10586	hydroxymethylglutaryl-CoA synthase	WP_000151982.1	mvaS	NWMN_RS14060
NWMN_RS04720	925155	49	39	28	38.6667	248	227	161	42	58	22	0.00651768	0.00476393	0.00376861	0.0327425	0.0247454	0.0222458	0.00578251	0.00848273	0.00332217	0.00501674	6.52664	4.93256	4.43431	1.15264	1.69089	0.662217	2.70634	2.30234	2.14871	0.204946	0.757779	-0.594624	2.3858	0.1227	4.80021	0.208324	2.2631	-2.2631	4.96783	0.272164	helicase-exonuclease AddAB subunit AddB	WP_000172345.1	addB	NWMN_RS04720
NWMN_RS05580	1101519	86	87	86	86.3333	422	449	402	212	160	191	0.0553027	0.0513772	0.0559593	0.269354	0.236628	0.268534	0.141109	0.11313	0.139439	0.0542131	4.96843	4.36477	4.9533	2.60285	2.08677	2.57205	2.31279	2.12591	2.30839	1.38009	1.06127	1.36292	2.24903	1.26809	1.97374	0.506652	0.980934	-0.980934	4.67823	2.81741	XRE family transcriptional regulator	WP_000358224.1	XRE family transcriptional regulator	NWMN_RS05580
NWMN_RS08040	1594714	115	85	74	91.3333	483	511	350	557	535	440	0.037418	0.0253983	0.0243635	0.155989	0.136262	0.118298	0.187589	0.191402	0.162531	0.02906	5.36782	4.689	4.07081	6.45525	6.58646	5.59297	2.42434	2.22928	2.02532	2.69047	2.7195	2.48361	2.22631	2.6312	0.755295	1.32399	-0.404887	0.404887	4.63012	5.84644	dihydrolipoyl dehydrogenase	WP_001291535.1	lpdA	NWMN_RS08040
NWMN_RS08030	1592723	103	127	99	109.667	652	551	406	503	362	418	0.0484463	0.0548568	0.0471177	0.304392	0.212396	0.198369	0.244885	0.187216	0.223204	0.0501403	6.07081	4.23603	3.95628	4.88399	3.73384	4.45159	2.60189	2.08271	1.98415	2.28806	1.90066	2.15432	2.22292	2.11435	1.07816	0.927507	0.10857	-0.10857	4.62294	4.69791	alpha-ketoacid dehydrogenase subunit beta	WP_001096642.1	bfmBAB	NWMN_RS08030
NWMN_RS09000	1782338	23	30	29	27.3333	96	133	134	96	101	94	0.00884708	0.0105973	0.0112875	0.0366527	0.0419271	0.0535429	0.038222	0.0427174	0.041049	0.010244	3.57798	4.09286	5.22678	3.73118	4.17	4.00714	1.83915	2.03311	2.38592	1.89963	2.06005	2.00257	2.08606	1.98742	1.07077	0.933911	0.0986428	-0.0986428	4.33315	4.41586	acetate kinase	WP_000040069.1	ackA	NWMN_RS09000
NWMN_RS04050	801869	171	190	186	182.333	814	789	685	387	343	322	0.0749412	0.0764683	0.0824828	0.354088	0.283382	0.311846	0.175552	0.165283	0.160207	0.0779641	4.54168	3.63478	3.99986	2.2517	2.11999	2.05489	2.18323	1.86187	1.99995	1.17102	1.08406	1.03906	2.01502	1.09804	1.88815	0.52962	0.916971	-0.916971	4.18272	2.43953	undecaprenyl/decaprenyl-phosphate alpha-N-acetylglucosaminyl 1-phosphate transferase	WP_000258151.1	tagO	NWMN_RS04050
NWMN_RS08035	1593706	83	95	121	99.6667	415	470	328	536	408	505	0.0386851	0.0406623	0.0570659	0.191989	0.179529	0.158805	0.258583	0.209091	0.267214	0.0454711	4.22222	3.9482	3.49244	5.68676	4.59834	5.87656	2.078	1.98119	1.80423	2.50761	2.20111	2.55497	1.95448	2.42123	0.723591	1.382	-0.466754	0.466754	4.05453	5.37986	thiamine pyrophosphate-dependent dehydrogenase E1 component subunit alpha	WP_000568353.1	bfmBAA	NWMN_RS08035
NWMN_RS02995	595701	382	295	260	312.333	1080	1509	1140	1581	1323	1406	0.164145	0.11641	0.113048	0.460629	0.531404	0.508855	0.70318	0.625079	0.685886	0.131201	3.51086	4.0503	3.87844	5.35956	4.76428	5.22775	1.81182	2.01803	1.95548	2.42211	2.25226	2.38619	1.92844	2.35352	0.744799	1.34264	-0.425077	0.425077	3.9994	5.2294	branched-chain amino acid aminotransferase	WP_000076036.1	ilvE	NWMN_RS02995
NWMN_RS03715	736757	218	203	138	186.333	750	770	565	369	417	506	0.227525	0.194569	0.14574	0.776957	0.65862	0.612557	0.39863	0.478542	0.59955	0.189278	4.10485	3.47965	3.23628	2.10606	2.52825	3.16757	2.03733	1.79894	1.69434	1.07454	1.33814	1.66338	1.84354	1.35869	1.39944	0.714571	0.48485	-0.48485	3.81962	3.01872	HTH-type transcriptional regulator MgrA	WP_001283444.1	mgrA	NWMN_RS03715
NWMN_RS08060	1599724	102	77	48	75.6667	294	313	237	101	91	62	0.205045	0.142149	0.0976374	0.586623	0.515661	0.494906	0.210155	0.201141	0.141496	0.148277	3.95626	3.47769	3.33771	1.41732	1.35652	0.954264	1.98414	1.79813	1.73886	0.503161	0.439913	-0.0675389	1.84037	0.291845	2.92519	0.341858	1.54853	-1.54853	3.81292	0.64803	exodeoxyribonuclease VII small subunit	WP_000159865.1	exodeoxyribonuclease 7 small subunit	NWMN_RS08060
NWMN_RS02030	409240	45	57	25	42.3333	191	142	129	40	109	123	0.0859753	0.100009	0.0483312	0.362208	0.222342	0.256021	0.0791028	0.228981	0.266789	0.0781052	4.63743	2.84669	3.2779	1.01277	2.93169	3.41577	2.21333	1.50929	1.71277	0.0183086	1.55173	1.77221	1.8118	1.11408	1.62193	0.61655	0.697711	-0.697711	3.75241	2.47517	30S ribosomal protein S18	WP_000897044.1	rpsR	NWMN_RS02030
NWMN_RS00020	3919	120	138	122	126.667	299	581	532	139	63	112	0.0498946	0.0526932	0.0513284	0.123397	0.197979	0.229778	0.0598215	0.028802	0.0528679	0.0513054	2.40515	3.85884	4.47863	1.16599	0.561384	1.03046	1.26613	1.94817	2.16306	0.221552	-0.83294	0.0432816	1.79245	-0.189369	3.94991	0.25317	1.98182	-1.98182	3.71145	-0.421302	DNA replication/repair protein RecF	WP_000775113.1	recF	NWMN_RS00020
NWMN_RS04125	819936	35	48	59	47.3333	127	218	149	37	45	56	0.0173632	0.0218678	0.0296168	0.0625356	0.0886316	0.0767842	0.0189991	0.0245462	0.0315392	0.0229493	2.72495	3.86206	3.34582	0.827873	1.06958	1.3743	1.44623	1.94937	1.74236	-0.272519	0.0970501	0.458698	1.71265	0.0944098	3.07001	0.325732	1.61824	-1.61824	3.54248	0.209298	HPr(Ser) kinase/phosphatase	WP_000958224.1	hprK	NWMN_RS04125
NWMN_RS05395	1068597	49	72	52	57.6667	133	231	210	82	154	171	0.0161134	0.0217434	0.017303	0.0434116	0.0622551	0.0717358	0.027911	0.055683	0.0638395	0.0183866	2.36105	3.38589	3.90152	1.51801	3.02846	3.47207	1.23943	1.75954	1.96404	0.60218	1.59858	1.7958	1.65433	1.33219	1.25019	0.799878	0.322148	-0.322148	3.41899	2.95983	dihydrolipoyl dehydrogenase	WP_000260117.1	lpdA	NWMN_RS05395
NWMN_RS05225	1036095	273	261	196	243.333	804	723	744	478	389	541	0.261874	0.229919	0.190244	0.765506	0.568381	0.741357	0.4746	0.410289	0.589154	0.227346	3.36715	2.50007	3.26093	2.08757	1.80469	2.59145	1.75153	1.32197	1.70528	1.06183	0.851754	1.37376	1.59293	1.09578	1.41142	0.708506	0.497147	-0.497147	3.28896	2.4345	5-(carboxyamino)imidazole ribonucleotide mutase	WP_000861572.1	purE	NWMN_RS05225
NWMN_RS05235	1037692	342	244	281	289	671	1262	831	589	466	521	0.224611	0.147163	0.18674	0.437411	0.679258	0.566931	0.400396	0.336512	0.388458	0.186171	2.34951	3.64857	3.04522	2.15069	1.80754	2.08657	1.23236	1.86733	1.60655	1.1048	0.854031	1.06113	1.56875	1.00665	1.47641	0.677319	0.562092	-0.562092	3.23776	2.23645	phosphoribosylaminoimidazolesuccinocarboxamide synthase	WP_000174053.1	purC	NWMN_RS05235
NWMN_RS05255	1041493	631	599	657	629	1968	2238	1609	1056	861	1055	0.196595	0.171385	0.207126	0.608598	0.571445	0.520744	0.340547	0.294956	0.373162	0.191702	3.17471	2.9809	2.71642	1.77644	1.53862	1.94657	1.66663	1.57575	1.44171	0.828989	0.621633	0.960937	1.56136	0.803853	1.69057	0.591517	0.757508	-0.757508	3.22212	1.78579	amidophosphoribosyltransferase	WP_000483713.1	purF	NWMN_RS05255
NWMN_RS08075	1601750	227	267	220	238	618	945	646	408	358	313	0.289931	0.313172	0.284326	0.783465	0.989171	0.857089	0.539385	0.502761	0.453852	0.29581	2.64854	3.34394	2.89743	1.82342	1.69961	1.53427	1.4052	1.74155	1.53478	0.866645	0.765205	0.617554	1.56051	0.749801	1.75407	0.570102	0.810707	-0.810707	3.22032	1.66568	Asp23/Gls24 family envelope stress response protein	WP_000241588.1	Asp23/Gls24 family envelope stress response protein	NWMN_RS08075
NWMN_RS06275	1214304	51	61	41	51	118	182	171	166	84	111	0.0180414	0.0198169	0.0146761	0.041433	0.0527647	0.062838	0.0607826	0.0326732	0.0445786	0.0175115	2.36605	3.01315	3.58839	3.47102	1.86581	2.54568	1.24248	1.59127	1.84334	1.79536	0.899806	1.34805	1.55903	1.34774	1.15772	0.863764	0.211291	-0.211291	3.21719	2.99439	NCS2 family nucleobase:cation symporter	WP_001178619.1	pyrP	NWMN_RS06275
NWMN_RS06415	1245787	97	126	181	134.667	371	482	384	139	201	135	0.0217711	0.0259707	0.0411068	0.0826506	0.08866	0.0895294	0.032292	0.049604	0.034399	0.0296162	2.79072	2.99363	3.02299	1.09035	1.67489	1.16149	1.48064	1.5819	1.59597	0.124788	0.744067	0.215977	1.55284	0.361611	2.28347	0.437931	1.19123	-1.19123	3.20407	0.80306	ATP-dependent DNA helicase RecG	WP_001151499.1	recG	NWMN_RS06415
NWMN_RS06455	1252729	64	58	49	57	91	247	217	96	39	91	0.00829804	0.00690601	0.00642861	0.0117112	0.026246	0.0292267	0.0128836	0.00555995	0.0133949	0.00721089	1.62409	3.63978	4.05314	1.78669	0.771049	1.85759	0.699634	1.86385	2.01904	0.837286	-0.375105	0.893433	1.52751	0.451871	2.10765	0.474462	1.07564	-1.07564	3.15044	1.00363	chromosome segregation protein SMC	WP_000262704.1	smc	NWMN_RS06455
NWMN_RS05260	1042970	256	262	302	273.333	740	967	749	468	328	511	0.115139	0.108215	0.137441	0.330353	0.356436	0.349937	0.217871	0.162206	0.26092	0.120265	2.74687	2.96375	2.90971	1.81159	1.34874	2.16953	1.45779	1.56742	1.54088	0.857256	0.431612	1.11739	1.52203	0.802084	1.64712	0.60712	0.719945	-0.719945	3.13884	1.78186	phosphoribosylformylglycinamidine cyclo-ligase	WP_000030812.1	purM	NWMN_RS05260
NWMN_RS02145	426645	1798	2073	1761	1877.33	5442	6159	4699	3909	3396	3672	0.655612	0.694162	0.649745	1.9696	1.84051	1.77987	1.47534	1.36156	1.52007	0.666506	2.95512	2.76143	2.67045	2.21355	2.04283	2.28065	1.56322	1.46542	1.41708	1.14636	1.03057	1.18944	1.4819	1.12212	1.28323	0.779283	0.359781	-0.359781	3.05388	2.49304	purine permease	WP_000793009.1	pbuX	NWMN_RS02145
NWMN_RS02700	536541	71	60	66	65.6667	154	228	190	204	189	186	0.0609041	0.0472654	0.0572872	0.131121	0.160285	0.169304	0.181129	0.178263	0.181135	0.0551522	2.37743	2.90624	3.06975	3.28417	3.23219	3.28428	1.24941	1.53915	1.61812	1.71553	1.69251	1.71558	1.46889	1.70787	0.847345	1.18016	-0.238979	0.238979	3.02633	3.79467	hypoxanthine phosphoribosyltransferase	WP_000551283.1	hpt	NWMN_RS02700
NWMN_RS05245	1038661	295	414	379	362.667	886	1172	1026	590	625	555	0.203271	0.261974	0.264253	0.605969	0.66184	0.73439	0.420801	0.473527	0.43416	0.243166	2.492	2.72176	3.02012	1.73051	1.94734	1.78544	1.3173	1.44454	1.5946	0.791195	0.961506	0.836284	1.45215	0.862995	1.50437	0.664732	0.589155	-0.589155	2.99087	1.91721	phosphoribosylformylglycinamidine synthase I	WP_000666799.1	purQ	NWMN_RS05245
NWMN_RS07750	1543255	37	62	30	43	108	98	162	91	72	108	0.0146717	0.0225774	0.0120372	0.0425074	0.0318475	0.0667296	0.0373499	0.0313922	0.0486188	0.0164288	2.58738	1.93852	4.06175	2.27345	1.91081	2.95937	1.37149	0.954958	2.0221	1.18488	0.934182	1.56529	1.44952	1.22812	1.16586	0.857733	0.221399	-0.221399	2.9853	2.72858	chorismate synthase	WP_001269929.1	aroC	NWMN_RS07750
NWMN_RS10605	2056487	877	1155	885	972.333	2651	3319	2299	1576	1169	1304	0.313117	0.378698	0.319725	0.939463	0.971148	0.85265	0.582416	0.458915	0.528551	0.33718	2.78624	2.88021	2.52877	1.72732	1.36104	1.56756	1.47832	1.52617	1.33844	0.788532	0.444709	0.648524	1.44764	0.627255	1.76588	0.56629	0.820387	-0.820387	2.98133	1.39336	adenylosuccinate lyase	WP_000572878.1	purB	NWMN_RS10605
NWMN_RS05250	1039325	925	998	845	922.667	2415	3116	2305	1651	1213	1685	0.195377	0.193582	0.180598	0.506303	0.539386	0.50574	0.360951	0.28171	0.404048	0.189852	2.66683	2.84108	2.66386	1.90122	1.48384	2.12822	1.41512	1.50644	1.41352	0.926925	0.569334	1.08965	1.44503	0.861969	1.49802	0.667547	0.583058	-0.583058	2.97579	1.91494	phosphoribosylformylglycinamidine synthase subunit PurL	WP_000032727.1	purL	NWMN_RS05250
NWMN_RS08050	1597981	242	287	239	256	677	780	694	473	610	548	0.247545	0.269603	0.247379	0.687369	0.653889	0.737433	0.500806	0.686086	0.636387	0.254842	2.69724	2.56586	2.89369	1.96516	2.6922	2.49718	1.43148	1.35944	1.53291	0.97465	1.42879	1.3203	1.44128	1.24125	1.14872	0.870531	0.200032	-0.200032	2.96785	2.75775	transcriptional regulator ArgR	WP_001124985.1	argR	NWMN_RS08050
NWMN_RS05230	1036564	613	434	516	521	1288	1667	1456	1049	638	742	0.252157	0.163947	0.214776	0.525883	0.561975	0.622152	0.446638	0.288564	0.346511	0.210293	2.50071	2.67234	2.9585	2.12388	1.3722	1.64775	1.32234	1.4181	1.56486	1.0867	0.456487	0.720496	1.4351	0.754562	1.60274	0.623932	0.68054	-0.68054	2.95478	1.67626	5-(carboxyamino)imidazole ribonucleotide synthase	WP_001010412.1	purK	NWMN_RS05230
NWMN_RS12280	2359749	45	29	29	34.3333	143	98	62	20	22	26	0.0241931	0.0143179	0.0157762	0.0763092	0.0431793	0.0346254	0.0111296	0.013005	0.0158692	0.0180957	4.21698	2.38616	1.91346	0.615039	0.71868	0.876956	2.07621	1.25469	0.936183	-0.701251	-0.476578	-0.189424	1.42236	-0.455751	3.67594	0.27204	1.87811	-1.87811	2.9278	-1.01325	energy-coupling factor transporter ATPase	WP_000155386.1	cbiO2	NWMN_RS12280
NWMN_RS02815	554055	308	250	232	263.333	722	820	573	383	371	348	0.160548	0.119673	0.122368	0.373554	0.350298	0.310265	0.206644	0.212636	0.205937	0.134196	2.78364	2.61035	2.31203	1.53986	1.58452	1.5346	1.47697	1.38424	1.20916	0.622801	0.664045	0.61786	1.35679	0.634902	1.64934	0.606303	0.721888	-0.721888	2.78895	1.41036	pyridoxal 5'-phosphate synthase lyase subunit PdxS	WP_000034728.1	pdxS	NWMN_RS02815
NWMN_RS03065	617776	184	286	215	228.333	629	612	557	397	314	410	0.23501	0.335458	0.277864	0.79741	0.640606	0.739007	0.524842	0.440969	0.594503	0.282777	2.81992	2.26541	2.61339	1.85603	1.55942	2.10237	1.49566	1.17977	1.38592	0.892218	0.641013	1.07202	1.35378	0.868416	1.39994	0.714316	0.485366	-0.485366	2.78258	1.92926	YojF family protein	WP_001547756.1	hypothetical protein	NWMN_RS03065
NWMN_RS04565	895422	116	72	43	77	155	281	186	28	40	83	0.221625	0.126327	0.0831296	0.293938	0.439986	0.369147	0.0553719	0.0840296	0.180029	0.143694	2.04558	3.06196	2.56898	0.385346	0.584781	1.25286	1.03251	1.61446	1.36119	-1.37577	-0.774032	0.325225	1.33605	-0.608194	3.84837	0.25985	1.94425	-1.94425	2.74505	-1.352	NifU family protein	WP_001141883.1	nfu	NWMN_RS04565
NWMN_RS08240	1627926	1358	1579	1412	1449.67	3812	3929	3532	1695	1790	1686	0.466478	0.498101	0.490786	1.29971	1.10608	1.26031	0.602659	0.676076	0.657493	0.485122	2.67915	2.28	2.59792	1.24228	1.39362	1.35532	1.42177	1.18903	1.37736	0.312995	0.478838	0.438629	1.32939	0.410154	1.89111	0.52879	0.919234	-0.919234	2.73093	0.910931	DEAD/DEAH box helicase	WP_001062180.1	cshB	NWMN_RS08240
NWMN_RS08045	1596286	1294	1449	1210	1317.67	3055	4156	3007	2615	2481	2515	0.356337	0.366436	0.337161	0.835026	0.937935	0.86017	0.745363	0.751214	0.78626	0.353311	2.36343	2.6547	2.4346	2.10965	2.12621	2.2254	1.24088	1.40855	1.28368	1.077	1.08828	1.15407	1.31104	1.10645	1.15236	0.867788	0.204586	-0.204586	2.69207	2.45821	DNA repair protein RecN	WP_000942211.1	recN	NWMN_RS08045
NWMN_RS07740	1540857	46	105	69	73.3333	200	224	142	79	44	159	0.0163855	0.0343475	0.0248701	0.0707123	0.0653915	0.0525431	0.0291272	0.0172332	0.0642986	0.025201	2.80593	2.5948	2.08496	1.1558	0.683829	2.55143	1.48848	1.37562	1.06002	0.208887	-0.548293	1.3513	1.30804	0.337299	1.95985	0.510244	0.97074	-0.97074	2.68572	0.749036	3-phosphoshikimate 1-carboxyvinyltransferase	WP_000245895.1	aroA	NWMN_RS07740
NWMN_RS09865	1952624	1567	1741	1605	1637.67	4148	4584	3673	2511	2386	2491	0.682858	0.696729	0.707721	1.79417	1.63711	1.66267	1.1326	1.14325	1.23236	0.695769	2.57868	2.35295	2.38969	1.62784	1.64315	1.77122	1.36663	1.23447	1.25682	0.702963	0.716464	0.824741	1.28598	0.748056	1.45188	0.688764	0.537919	-0.537919	2.63901	1.6618	PTS transporter subunit IIC	WP_000063582.1	PTS transporter subunit IIC	NWMN_RS09865
NWMN_RS08065	1599947	760	773	767	766.667	1735	2292	1799	1034	934	895	0.26282	0.245487	0.26839	0.595535	0.649578	0.646251	0.370114	0.355143	0.351375	0.258899	2.30026	2.509	2.49615	1.42957	1.37174	1.35719	1.2018	1.32711	1.31971	0.515581	0.456009	0.44062	1.28287	0.470737	1.75581	0.569538	0.812135	-0.812135	2.63243	1.04556	exodeoxyribonuclease VII large subunit	WP_001286928.1	xseA	NWMN_RS08065
NWMN_RS04605	903144	228	153	169	183.333	567	481	352	206	102	115	0.281864	0.1737	0.211406	0.695746	0.487328	0.452036	0.263598	0.138649	0.161401	0.222324	3.12943	2.19198	2.03323	1.18565	0.623635	0.725972	1.6459	1.13223	1.02378	0.24568	-0.681226	-0.462015	1.2673	-0.299187	2.96183	0.337629	1.56649	-1.56649	2.59947	-0.665336	PaaI family thioesterase	WP_000149295.1	thioesterase	NWMN_RS04605
NWMN_RS05240	1038396	221	253	169	214.333	624	547	413	395	327	282	0.38852	0.408456	0.300631	1.08885	0.788097	0.754217	0.718767	0.632091	0.562824	0.365869	2.97607	2.15404	2.06144	1.96455	1.72764	1.53832	1.57341	1.10705	1.04365	0.974198	0.788805	0.621356	1.24137	0.794786	1.36281	0.733779	0.446582	-0.446582	2.54455	1.76564	phosphoribosylformylglycinamidine synthase subunit PurS	WP_000848350.1	purS	NWMN_RS05240
NWMN_RS08055	1598865	423	477	476	458.667	1198	1219	936	667	632	562	0.221994	0.229892	0.252775	0.624052	0.524295	0.510272	0.362324	0.364694	0.334841	0.234887	2.65682	2.23212	2.17242	1.54255	1.55264	1.42554	1.4097	1.15841	1.1193	0.625314	0.634721	0.511513	1.22914	0.590516	1.55684	0.642326	0.638622	-0.638622	2.51866	1.31172	polyprenyl synthetase family protein	WP_000183378.1	ispA	NWMN_RS08055
NWMN_RS12890	2460592	48	73	66	62.3333	112	232	128	40	58	34	0.0323515	0.0451834	0.0450114	0.0749262	0.128148	0.0896164	0.0279051	0.0429825	0.0260156	0.0408488	1.83423	3.13713	2.19386	0.683131	1.05223	0.636876	0.875177	1.64945	1.13347	-0.549766	0.0734559	-0.650916	1.21936	-0.375742	3.02117	0.330998	1.59511	-1.59511	2.49796	-0.835453	ribose 5-phosphate isomerase A	WP_000655864.1	rpiA	NWMN_RS12890
NWMN_RS10685	2072729	464	675	463	534	1256	1392	1181	841	821	1103	0.20869	0.278799	0.210713	0.560707	0.513091	0.551771	0.391516	0.406011	0.563198	0.232734	2.40922	2.20462	2.37082	1.68225	1.74453	2.41992	1.26857	1.14053	1.24539	0.750391	0.802837	1.27496	1.21816	0.94273	1.21036	0.826203	0.275432	-0.275432	2.49541	2.0944	lactonase family protein	WP_000181322.1	hypothetical protein	NWMN_RS10685
NWMN_RS05265	1044001	288	260	265	271	710	714	536	378	293	320	0.235263	0.195046	0.219044	0.57568	0.478002	0.454831	0.319611	0.263171	0.296765	0.216451	2.65963	2.20836	2.10131	1.4766	1.21585	1.37105	1.41123	1.14298	1.07129	0.562278	0.281962	0.455279	1.2085	0.433173	1.71158	0.584257	0.775325	-0.775325	2.47495	0.962083	phosphoribosylglycinamide formyltransferase	WP_000238664.1	purN	NWMN_RS05265
NWMN_RS00070	18325	49	20	64	44.3333	83	224	67	95	46	47	0.0115178	0.00431724	0.0152222	0.0193648	0.0431511	0.0163596	0.0231135	0.0118889	0.0125422	0.0103524	1.87056	4.16821	1.58027	2.23267	1.14842	1.21152	0.90347	2.05943	0.660169	1.15877	0.199646	0.276819	1.20769	0.545078	1.58295	0.631734	0.662611	-0.662611	2.47324	1.21075	cyclic-di-AMP phosphodiesterase GdpP	WP_001081634.1	gdpP	NWMN_RS00070
NWMN_RS05550	1097971	197	317	258	257.333	686	700	470	425	307	445	0.163526	0.241649	0.216704	0.565208	0.476202	0.40527	0.365158	0.280202	0.419357	0.207293	2.72661	2.29724	1.95506	1.76155	1.35172	2.02301	1.44711	1.1999	0.967211	0.816848	0.434793	1.01651	1.20474	0.756049	1.3648	0.732707	0.448691	-0.448691	2.467	1.67956	DUF177 domain-containing protein	WP_000872158.1	DNA-binding protein	NWMN_RS05550
NWMN_RS14950	2874610	315	364	368	349	792	925	772	540	320	354	0.0775931	0.0823413	0.0917247	0.193642	0.186735	0.19754	0.137682	0.0866709	0.098996	0.0838863	2.30839	2.22605	2.35485	1.64129	1.03319	1.18012	1.20689	1.15448	1.23564	0.71483	0.0471112	0.238935	1.199	0.333625	1.82182	0.548903	0.865377	-0.865377	2.45484	0.740872	tRNA uridine-5-carboxymethylaminomethyl(34) synthesis enzyme MnmG	WP_000249662.1	mnmG	NWMN_RS14950
NWMN_RS05275	1046082	780	641	734	718.333	1535	1996	1623	1078	886	1089	0.289204	0.218259	0.27538	0.564913	0.606516	0.625106	0.413713	0.361206	0.458395	0.260948	2.16485	2.32428	2.39552	1.58542	1.38421	1.75666	1.11427	1.21678	1.26034	0.66487	0.46906	0.812832	1.19713	0.64892	1.46227	0.683868	0.54821	-0.54821	2.45088	1.44151	phosphoribosylamine--glycine ligase	WP_001101903.1	purD	NWMN_RS05275
NWMN_RS02705	537337	156	125	153	144.667	382	365	289	157	296	177	0.0344613	0.0253584	0.0341999	0.0837594	0.0660803	0.0663178	0.0358986	0.0718969	0.0443898	0.0313399	2.67262	2.1085	2.11609	1.14546	2.2941	1.4164	1.41825	1.07622	1.0814	0.195928	1.19793	0.502228	1.19196	0.632029	1.4742	0.678336	0.559928	-0.559928	2.43993	1.40397	ATP-dependent zinc metalloprotease FtsH	WP_001167887.1	ftsH	NWMN_RS02705
NWMN_RS06515	1266843	32	37	35	34.6667	177	58	53	51	56	44	0.012689	0.0134736	0.0140434	0.0696649	0.0188485	0.0218313	0.0209324	0.0244161	0.0198077	0.013402	5.1981	1.4064	1.62896	1.56188	1.82183	1.47796	2.37798	0.492003	0.703947	0.643287	0.865386	0.563609	1.19131	0.690761	1.41475	0.706837	0.500551	-0.500551	2.43856	1.53448	ADP-forming succinate--CoA ligase subunit beta	WP_001020801.1	sucC	NWMN_RS06515
NWMN_RS14940	2873009	75	62	37	58	135	183	95	70	107	80	0.041331	0.0313769	0.0206321	0.0738433	0.0826489	0.054383	0.0399285	0.064835	0.0500503	0.0311133	2.37337	2.65638	1.7479	1.28332	2.08383	1.60865	1.24694	1.40946	0.805624	0.359886	1.05924	0.685847	1.15401	0.701658	1.36827	0.730851	0.45235	-0.45235	2.35957	1.5587	nucleoid occlusion protein	WP_000742837.1	noc	NWMN_RS14940
NWMN_RS05190	1029369	65	50	50	55	97	129	152	63	26	89	0.108105	0.076367	0.0841449	0.160128	0.17583	0.262604	0.108453	0.0475462	0.168044	0.0895389	1.78836	1.96373	2.93284	1.21124	0.531012	1.87677	0.838636	0.973594	1.5523	0.276487	-0.913184	0.908256	1.12151	0.0905193	2.04343	0.489374	1.03099	-1.03099	2.29076	0.200653	cytochrome aa3 quinol oxidase subunit IV	WP_001797236.1	qoxD	NWMN_RS05190
NWMN_RS08445	1666698	68	27	55	50	89	164	99	61	68	92	0.0458312	0.0167117	0.0375095	0.0595395	0.0905874	0.0693127	0.0425552	0.0503932	0.0703951	0.0333508	1.78525	2.7162	2.07829	1.27599	1.51101	2.11075	0.836126	1.44159	1.0554	0.351614	0.595509	1.07775	1.11104	0.674959	1.35292	0.739141	0.436079	-0.436079	2.26858	1.49937	5'-methylthioadenosine/S-adenosylhomocysteine nucleosidase	WP_000579275.1	mtnN	NWMN_RS08445
NWMN_RS05270	1044582	924	842	689	818.333	1729	1950	1784	1188	1166	1271	0.289051	0.24189	0.218096	0.536859	0.499929	0.579725	0.384671	0.401062	0.451388	0.249679	2.1502	2.00229	2.32188	1.54066	1.60631	1.80787	1.10447	1.00165	1.2153	0.623549	0.683751	0.854294	1.10714	0.720531	1.30731	0.764927	0.386606	-0.386606	2.26032	1.60064	bifunctional phosphoribosylaminoimidazolecarboxamide formyltransferase/IMP cyclohydrolase	WP_000709280.1	purH	NWMN_RS05270
NWMN_RS06290	1217814	200	148	261	203	432	473	463	206	152	194	0.0840648	0.0571281	0.111007	0.180231	0.162936	0.202158	0.0896234	0.0702487	0.0925738	0.0840666	2.14391	1.93817	2.40473	1.0661	0.835631	1.1012	1.10025	0.954699	1.26588	0.0923426	-0.259061	0.13907	1.10694	-0.00921618	2.16769	0.461321	1.11616	-1.11616	2.25991	-0.0209751	carbamoyl phosphate synthase small subunit	WP_001190913.1	carA	NWMN_RS06290
NWMN_RS02140	426067	290	272	242	268	586	630	559	393	423	467	0.231978	0.199812	0.19588	0.465275	0.41301	0.4645	0.325396	0.372049	0.4241	0.209223	2.22382	1.97402	2.22012	1.55525	1.77824	2.02702	1.15304	0.981133	1.15063	0.637151	0.830448	1.01936	1.09494	0.828986	1.20243	0.831651	0.265949	-0.265949	2.23449	1.84164	xanthine phosphoribosyltransferase	WP_000421410.1	xpt	NWMN_RS02140
NWMN_RS03015	599165	125	193	122	146.667	249	330	399	173	225	307	0.122967	0.174357	0.121441	0.243131	0.266051	0.407734	0.176155	0.243373	0.342862	0.139588	1.74177	1.90596	2.92097	1.26196	1.7435	2.45624	0.800557	0.930521	1.54645	0.335667	0.801989	1.29645	1.09251	0.811369	1.21516	0.82294	0.281141	-0.281141	2.22935	1.80249	tRNA adenosine(34) deaminase TadA	WP_000180281.1	tadA	NWMN_RS03015
NWMN_RS05810	1124075	530	601	465	532	1059	1458	1025	1219	1205	1259	0.671367	0.699137	0.596023	1.3315	1.51361	1.34875	1.5983	1.67835	1.81056	0.655509	2.03125	2.30905	2.05757	2.43826	2.56037	2.76206	1.02237	1.2073	1.04094	1.28585	1.35635	1.46575	1.0902	1.36932	0.824098	1.21345	-0.279112	0.279112	2.22447	3.04234	tail assembly chaperone	WP_001100161.1	hypothetical protein	NWMN_RS05810
NWMN_RS11645	2231645	14	52	43	36.3333	101	56	87	26	29	20	0.0143208	0.0488478	0.0445074	0.102547	0.0469459	0.0924448	0.0275285	0.0326172	0.0232258	0.035892	2.85709	1.30798	2.57564	0.76698	0.90876	0.647102	1.51455	0.387336	1.36493	-0.382739	-0.138029	-0.627936	1.08894	-0.382901	2.77375	0.360522	1.47184	-1.47184	2.22179	-0.851362	ATP synthase subunit I	WP_001801792.1	atpI	NWMN_RS11645
NWMN_RS10635	2062299	40	49	36	41.6667	88	124	69	62	40	58	0.0125897	0.014163	0.0114652	0.0274916	0.0319851	0.0225595	0.0201984	0.0138429	0.0207245	0.0127393	2.15802	2.51074	1.77086	1.58552	1.08663	1.62682	1.10971	1.32811	0.824447	0.664954	0.119855	0.702054	1.08742	0.495621	1.50713	0.663514	0.591801	-0.591801	2.21858	1.10085	nicotinate phosphoribosyltransferase	WP_000284431.1	pncB	NWMN_RS10635
NWMN_RS00110	27465	17	30	53	33.3333	54	130	56	53	33	48	0.0058921	0.00954874	0.0185876	0.0185771	0.0369263	0.020162	0.0190137	0.0125761	0.0188871	0.0113428	1.63779	3.25548	1.77752	1.67628	1.10873	1.66511	0.711747	1.70287	0.829863	0.745263	0.148906	0.735621	1.08149	0.543263	1.45219	0.688615	0.53823	-0.53823	2.20602	1.20672	two-component system activity regulator YycH	WP_001060131.1	yycH	NWMN_RS00110
NWMN_RS08775	1731529	226	283	263	257.333	506	700	463	257	248	202	0.128212	0.147438	0.150974	0.284926	0.325453	0.272851	0.150912	0.154697	0.130099	0.142208	2.00359	2.28858	1.91868	1.06121	1.08782	0.914849	1.00259	1.19445	0.940112	0.0857034	0.121444	-0.128394	1.04572	0.0262511	2.02717	0.493299	1.01947	-1.01947	2.13027	0.0578387	cytochrome c biogenesis protein	WP_001157329.1	hemX	NWMN_RS08775
NWMN_RS05110	1009734	76	87	63	75.3333	231	184	94	111	127	102	0.0265802	0.0279427	0.0222952	0.08019	0.0527393	0.0341506	0.0401826	0.0488382	0.0404993	0.0256061	3.13168	2.05964	1.33369	1.56926	1.90729	1.58163	1.64694	1.04239	0.415426	0.650088	0.931526	0.661412	1.03492	0.747675	1.22031	0.819466	0.287244	-0.287244	2.1074	1.66096	isochorismate synthase MenF	WP_223200522.1	menF	NWMN_RS05110
NWMN_RS06740	1319821	75	76	91	80.6667	160	192	157	83	95	102	0.0435091	0.0404889	0.0534178	0.09213	0.0912832	0.0946113	0.0498387	0.0605972	0.067177	0.0458052	2.01134	1.99286	2.06551	1.08806	1.32293	1.46658	1.00816	0.994837	1.0465	0.121754	0.403739	0.552455	1.0165	0.359316	1.577	0.634115	0.657183	-0.657183	2.0684	0.797961	TIGR00282 family metallophosphoesterase	WP_001222105.1	metallophosphoesterase	NWMN_RS06740
NWMN_RS05770	1120119	342	480	343	388.333	754	1025	671	890	888	910	0.257534	0.331935	0.261354	0.563563	0.632563	0.524875	0.693695	0.735245	0.77795	0.283608	1.98712	2.23042	1.85071	2.44597	2.59247	2.74305	0.990681	1.15731	0.888078	1.29041	1.37433	1.45578	1.01202	1.37351	0.778365	1.28474	-0.361482	0.361482	2.05892	3.05165	DUF4355 domain-containing protein	WP_000354307.1	phage capsid protein	NWMN_RS05770
NWMN_RS11680	2237415	847	923	687	819	1612	1885	1592	1353	1404	1200	0.46844	0.468787	0.384462	0.884908	0.854384	0.914616	0.77453	0.853785	0.753449	0.440563	2.00859	1.9393	2.07602	1.75805	1.93794	1.7102	1.00618	0.955536	1.05382	0.813974	0.954524	0.774161	1.00518	0.847553	1.11545	0.8965	0.157625	-0.157625	2.04443	1.8829	peptide chain release factor N(5)-glutamine methyltransferase	WP_000248735.1	prmC	NWMN_RS11680
NWMN_RS02395	474488	222	280	215	239	536	478	466	249	259	162	0.0767712	0.0889216	0.0752332	0.183981	0.13547	0.1674	0.0891282	0.0984818	0.0636008	0.0803087	2.29092	1.68687	2.08446	1.10982	1.22629	0.791954	1.19593	0.75435	1.05967	0.150326	0.294301	-0.336511	1.00332	0.0360385	1.95515	0.51147	0.96728	-0.96728	2.04049	0.0795878	sodium-dependent transporter	WP_000828726.1	sodium-dependent transporter	NWMN_RS02395
NWMN_RS10220	2000407	1448	1594	1361	1467.67	3091	3321	2656	4355	3561	3670	0.687363	0.69488	0.653735	1.4564	1.29199	1.3097	2.13981	1.85866	1.97782	0.67866	2.14599	1.90373	1.92983	3.153	2.73873	2.9143	1.10164	0.928831	0.948473	1.65673	1.4535	1.54315	0.992983	1.55113	0.679175	1.47237	-0.558144	0.558144	2.01861	3.44635	phage major capsid protein	WP_000438504.1	major capsid protein	NWMN_RS10220
NWMN_RS13530	2582590	153	168	125	148.667	334	333	249	107	115	124	0.505289	0.509521	0.417719	1.09486	0.901289	0.854227	0.365765	0.417597	0.464914	0.47751	2.29285	1.88748	1.78892	0.765985	0.874531	0.973622	1.19714	0.91646	0.839089	-0.384611	-0.193419	-0.0385667	0.98423	-0.205532	2.28115	0.438375	1.18976	-1.18976	2.00007	-0.457221	hypothetical protein	WP_001791736.1	hypothetical protein	NWMN_RS13530

## Sheet: Table S9
Table S9: Tn-seq hits for ∆s1CP
Locus	Start	Veh_1 TotalCount	Veh_2 TotalCount	Veh_3 TotalCount	Average Veh TotalCount	WTCP_1 TotalCount	WTCP_2 TotalCount	WTCP_3 TotalCount	s1CP_1 TotalCount	s1CP_2 TotalCount	s1CP_3 TotalCount	Veh_1 DvalGenome	Veh_2 DvalGenome	Veh_3 DvalGenome	WTCP_1 DvalGenome	WTCP_2 DvalGenome	WTCP_3 DvalGenome	s1CP_1 DvalGenome	s1CP_2 DvalGenome	s1CP_3 DvalGenome	Average Vehicle Dval	WTCP_1/Veh	WTCP_2/Veh	WTCP_3/Veh	s1CP_1/Veh	s1CP_2/Veh	s1CP_3/Veh	WTCP_1/Veh Log2	WTCP_2/Veh Log2	WTCP_3/Veh Log2	s1CP_1/Veh Log2	s1CP_2/Veh Log2	s1CP_3/Veh Log2	Average Log2 WTCP/Vehicle	Average Log2 s1CP/Vehicle	WTCP/s1CP	s1CP/WTCP	Log2 WTCP/s1CP	Log2 s1CP/WTCP	Z score WT CP	Z score s1CP	ProteinID	Product	Note	Locus
NWMN_RS07815	1553178	31	29	38	32.6667	61	47	30	44	0	5	0.123561	0.10615	0.15326	0.24133	0.153528	0.124212	0.181527	0.00145251	0.0226251	0.127657	1.89046	1.20266	0.973018	1.42199	0.0113782	0.177234	0.918736	0.266232	-0.0394618	0.507914	-6.45758	-2.49627	0.381835	-2.81531	9.17144	0.109034	3.19715	-3.19715	0.724527	-6.25656	hypothetical protein	WP_001789945.1	hypothetical protein	NWMN_RS07815
NWMN_RS02105	419006	422	456	375	417.667	120	346	216	87	55	64	0.342907	0.340277	0.308334	0.0967851	0.230416	0.182324	0.0731735	0.0491403	0.05904	0.330506	0.292839	0.697159	0.55165	0.221398	0.148682	0.178635	-1.77182	-0.52044	-0.858175	-2.17528	-2.7497	-2.48491	-1.05015	-2.46997	2.67552	0.373759	1.41982	-1.41982	-2.30763	-5.48914	alkyl hydroperoxide reductase subunit C	WP_000052781.1	ahpC	NWMN_RS02105
NWMN_RS07045	1372193	193	172	160	175	47	149	98	21	49	56	0.331728	0.271492	0.278273	0.0801835	0.209885	0.174975	0.0373606	0.0926043	0.109273	0.293831	0.27289	0.714307	0.595495	0.12715	0.315162	0.371893	-1.87361	-0.485384	-0.747838	-2.9754	-1.66583	-1.42704	-1.03561	-2.02276	1.98226	0.504474	0.987147	-0.987147	-2.27685	-4.49538	30S ribosomal protein S14	WP_001085655.1	rpsN	NWMN_RS07045
NWMN_RS05210	1033641	25	23	15	21	40	19	7	3	8	5	0.0947451	0.0800476	0.057522	0.150466	0.0590122	0.0275575	0.0117682	0.0333363	0.0215124	0.0774383	1.94305	0.762055	0.355864	0.151968	0.430489	0.277801	0.958323	-0.392033	-1.4906	-2.71816	-1.21595	-1.84788	-0.308104	-1.92733	3.0721	0.32551	1.61923	-1.61923	-0.736389	-4.28332	hypothetical protein	WP_001790624.1	hypothetical	NWMN_RS05210
NWMN_RS02845	559143	790	955	821	855.333	952	969	733	261	150	225	0.148722	0.165103	0.156393	0.177889	0.149501	0.143343	0.050858	0.0310492	0.0480876	0.156739	1.13493	0.953817	0.914532	0.324475	0.198094	0.3068	0.182606	-0.0682153	-0.128894	-1.62382	-2.33574	-1.70463	-0.00483445	-1.88806	3.689	0.271076	1.88323	-1.88323	-0.0942294	-4.19607	ATP-dependent Clp protease ATP-binding subunit	WP_000897132.1	clpC	NWMN_RS02845
NWMN_RS09755	1930238	18	54	9	27	16	39	20	9	10	3	0.0228011	0.0628176	0.0115359	0.0201172	0.0404874	0.0263172	0.0118004	0.0139282	0.00431427	0.0323849	0.62119	1.25019	0.812637	0.36438	0.430083	0.133219	-0.686894	0.322152	-0.299317	-1.45649	-1.21731	-2.90813	-0.221353	-1.86064	3.11513	0.321014	1.63929	-1.63929	-0.552698	-4.13514	YtxH domain-containing protein	WP_000648118.1	hypothetical protein	NWMN_RS09755
NWMN_RS06200	1198689	15	25	37	25.6667	12	31	0	24	0	0	0.00525803	0.00804777	0.0131238	0.00417519	0.00890564	0.00236595	0.0087079	0.00145251	0.00133904	0.00880987	0.473922	1.01087	0.268557	0.988426	0.164873	0.151993	-1.07728	0.0155983	-1.8967	-0.0167956	-2.60057	-2.71792	-0.986127	-1.77843	1.73184	0.577422	0.792303	-0.792303	-2.17208	-3.95245	cell division protein FtsQ/DivIB	WP_000342185.1	divIB	NWMN_RS06200
NWMN_RS11955	2296795	22	19	22	21	7	19	2	28	11	1	0.137457	0.109019	0.139089	0.0434116	0.0972904	0.0129808	0.181081	0.0755698	0.00709328	0.128522	0.337776	0.756995	0.101	1.40895	0.587992	0.0551912	-1.56586	-0.401645	-3.30757	0.494623	-0.766132	-4.17942	-1.75836	-1.48364	0.826613	1.20976	-0.274716	0.274716	-3.80724	-3.29738	tRNA-Asn	0	trnaN	NWMN_RS11955
NWMN_RS00080	20767	41	37	16	31.3333	28	46	44	14	4	23	0.0135404	0.0112216	0.00534681	0.00917845	0.0124502	0.0150948	0.00478572	0.00145251	0.0086234	0.0100363	0.914528	1.24052	1.50402	0.476842	0.144726	0.859223	-0.128901	0.31095	0.588825	-1.06842	-2.7886	-0.218895	0.256958	-1.35864	3.06438	0.32633	1.6156	-1.6156	0.460105	-3.0196	replicative DNA helicase	WP_000375647.1	dnaB	NWMN_RS00080
NWMN_RS06000	1168005	55	62	35	50.6667	43	20	46	18	23	14	0.031787	0.0329065	0.0204682	0.0246671	0.00947301	0.0276166	0.0107679	0.0146159	0.0091858	0.0283873	0.86895	0.333706	0.972851	0.37932	0.514875	0.323589	-0.202656	-1.58335	-0.0397099	-1.39851	-0.957706	-1.62777	-0.608571	-1.32799	1.64652	0.60734	0.719423	-0.719423	-1.37262	-2.95151	glutamate racemase	WP_001039659.1	racE	NWMN_RS06000
NWMN_RS09360	1864751	59	38	35	44	57	144	41	5	17	48	0.121781	0.0720304	0.0731009	0.116779	0.243592	0.0879099	0.0106824	0.0385823	0.112479	0.0889709	1.31256	2.73788	0.988074	0.120066	0.433651	1.26422	0.392381	1.45306	-0.0173083	-3.0581	-1.20539	0.338253	0.609377	-1.30841	3.77844	0.26466	1.91779	-1.91779	1.20634	-2.90799	hypothetical protein	WP_000384171.1	hypothetical protein	NWMN_RS09360
NWMN_RS04455	877934	102	81	74	85.6667	315	72	137	12	68	38	0.101639	0.0741221	0.0746133	0.311553	0.058798	0.141809	0.0123769	0.0745038	0.0429877	0.083458	3.73305	0.704522	1.69917	0.1483	0.89271	0.515082	1.90036	-0.505284	0.764828	-2.75341	-0.163737	-0.957126	0.719967	-1.29142	4.0317	0.248034	2.01139	-2.01139	1.44051	-2.87024	SUF system NifU family Fe-S cluster assembly protein	WP_001010508.1	sufU	NWMN_RS04455
NWMN_RS08280	1637815	9	54	36	33	40	80	64	23	7	12	0.00557802	0.0307352	0.022577	0.0246071	0.0406349	0.0412043	0.0147549	0.00477031	0.00844348	0.0196301	1.25354	2.07003	2.09904	0.751648	0.24301	0.43013	0.326011	1.04965	1.06973	-0.411872	-2.04091	-1.21716	0.815132	-1.22331	4.10802	0.243426	2.03844	-2.03844	1.64202	-2.71889	DNA repair protein RecO	WP_001548963.1	recO	NWMN_RS08280
NWMN_RS00715	162471	3875	4441	3806	4040.67	2366	3191	2250	1748	1522	1602	1.32224	1.39162	1.31411	0.801337	0.892351	0.797526	0.617375	0.571035	0.620586	1.34266	0.596829	0.664615	0.593991	0.459816	0.425302	0.462207	-0.744611	-0.589409	-0.751487	-1.12087	-1.23344	-1.11339	-0.695169	-1.1559	1.37624	0.726618	0.460731	-0.460731	-1.55598	-2.56909	branched-chain amino acid transport system II carrier protein	WP_000728173.1	brnQ	NWMN_RS00715
NWMN_RS04585	897777	105	93	73	90.3333	145	89	115	32	22	74	0.137919	0.112181	0.0970248	0.189045	0.0958066	0.156912	0.0435065	0.0317737	0.110349	0.115708	1.63381	0.828001	1.3561	0.376002	0.274601	0.953681	0.708236	-0.272296	0.439466	-1.41119	-1.86459	-0.0684207	0.291802	-1.11473	2.651	0.377217	1.40653	-1.40653	0.533886	-2.47761	iron-sulfur cluster assembly accessory protein	0	iron-sulfur cluster assembly accessory protein	NWMN_RS04585
NWMN_RS08870	1749101	83	28	21	44	13	13	20	17	31	12	0.061598	0.0190832	0.0157701	0.00957624	0.00790685	0.0154186	0.0130589	0.0252965	0.0101105	0.0321504	0.297857	0.245933	0.479576	0.406182	0.786818	0.314474	-1.74731	-2.02366	-1.06017	-1.2998	-0.345898	-1.66899	-1.61038	-1.10489	0.704423	1.4196	-0.505486	0.505486	-3.4939	-2.45574	dephospho-CoA kinase	WP_001127167.1	coaE	NWMN_RS08870
NWMN_RS01935	391156	18	39	18	25	50	0	1	9	4	30	0.0409971	0.0815735	0.0414839	0.113035	0.00228583	0.00236595	0.0212175	0.0100173	0.0775718	0.0546848	2.06703	0.0418001	0.0432652	0.387995	0.183183	1.41853	1.04756	-4.58035	-4.53065	-1.36589	-2.44864	0.504393	-2.68781	-1.10338	0.333456	2.9989	-1.58443	1.58443	-5.77532	-2.45238	helix-turn-helix transcriptional regulator	WP_001246013.1	transcriptional regulator	NWMN_RS01935
NWMN_RS14120	2702584	6179	6556	6009	6248	6679	7252	5979	2617	3013	2773	1.18642	1.15601	1.16748	1.2729	1.14117	1.19254	0.520109	0.636107	0.604467	1.16997	1.08798	0.975382	1.01929	0.444549	0.543695	0.516651	0.121648	-0.0359614	0.0275688	-1.16959	-0.879131	-0.952737	0.0377518	-1.00048	2.05372	0.486922	1.03824	-1.03824	-0.00405484	-2.22373	heavy metal translocating P-type ATPase	WP_000024127.1	copA	NWMN_RS14120
NWMN_RS14920	2870583	75	28	69	57.3333	15	28	46	52	18	19	0.173384	0.0594441	0.161407	0.0344192	0.0530489	0.110466	0.124429	0.0457541	0.0498658	0.131411	0.261919	0.403685	0.840613	0.946863	0.348174	0.379463	-1.93281	-1.3087	-0.250486	-0.0787729	-1.52212	-1.39797	-1.164	-0.99962	0.892314	1.12068	-0.164376	0.164376	-2.54871	-2.22181	cold-shock protein	WP_001059079.1	cspB	NWMN_RS14920
NWMN_RS09790	1939013	75	125	58	86	36	58	24	34	60	27	0.100804	0.154288	0.078881	0.0480268	0.0638878	0.0335085	0.0473007	0.0886707	0.0411988	0.111324	0.431413	0.573888	0.300998	0.42489	0.796507	0.370078	-1.21286	-0.801159	-1.73217	-1.23484	-0.328241	-1.4341	-1.24873	-0.999059	0.841088	1.18894	-0.249672	0.249672	-2.72813	-2.22056	YlbF/YmcA family competence regulator	WP_000290301.1	hypothetical protein	NWMN_RS09790
NWMN_RS01220	275909	139	162	155	152	149	226	147	43	91	83	0.219343	0.234762	0.247495	0.233377	0.292273	0.240964	0.0702341	0.157892	0.148693	0.233867	0.997906	1.24974	1.03035	0.300317	0.675138	0.6358	-0.00302397	0.32163	0.0431285	-1.73544	-0.566745	-0.653354	0.120578	-0.985181	2.15212	0.464658	1.10576	-1.10576	0.171327	-2.18972	WXG100 family type VII secretion effector EsxA	WP_001240826.1	esxA	NWMN_RS01220
NWMN_RS06710	1313632	42	30	11	27.6667	8	0	15	41	50	1	0.0495382	0.0324949	0.0131283	0.00936577	0.00228583	0.0183784	0.0500547	0.0648442	0.00133904	0.0317205	0.295259	0.0720617	0.579385	1.57799	2.04424	0.0422137	-1.75995	-3.79462	-0.787406	0.658091	1.03156	-4.56615	-2.11399	-0.95883	0.449016	2.22709	-1.15516	1.15516	-4.56028	-2.13117	helix-turn-helix domain-containing protein	WP_000859443.1	transcriptional regulator	NWMN_RS06710
NWMN_RS12940	2469536	136	171	104	137	119	152	122	68	81	45	0.0599432	0.0692151	0.0463832	0.0520608	0.0549055	0.0558581	0.0310228	0.0392552	0.0225173	0.0585139	0.889718	0.938334	0.954613	0.530178	0.67087	0.38482	-0.16858	-0.0918265	-0.0670118	-0.915451	-0.575895	-1.37775	-0.109139	-0.956364	1.79904	0.555853	0.847225	-0.847225	-0.315091	-2.12569	type 2 isopentenyl-diphosphate Delta-isomerase	WP_001279381.1	fni	NWMN_RS12940
NWMN_RS07135	1391347	58	52	32	47.3333	12	22	48	27	11	36	0.0441064	0.0363145	0.0246235	0.00905769	0.0137109	0.0379175	0.0212524	0.00919764	0.0310798	0.0350148	0.258682	0.391576	1.0829	0.606954	0.262679	0.887619	-1.95075	-1.35264	0.114899	-0.720341	-1.92863	-0.171988	-1.06283	-0.940319	0.918588	1.08863	-0.12251	0.12251	-2.33449	-2.09003	glycerol-3-phosphate 1-O-acyltransferase PlsY	WP_000972781.1	plsY	NWMN_RS07135
NWMN_RS09265	1845657	72	97	124	97.6667	11	60	71	84	30	39	0.0137731	0.0170402	0.024002	0.0020886	0.00940638	0.0141086	0.0166322	0.00631004	0.00846968	0.0182718	0.114307	0.514803	0.772151	0.910266	0.345343	0.463538	-3.12901	-0.957906	-0.373045	-0.13564	-1.5339	-1.10924	-1.48665	-0.926259	0.678117	1.47467	-0.560395	0.560395	-3.23192	-2.05879	leucine--tRNA ligase	WP_001549041.1	leuS	NWMN_RS09265
NWMN_RS07040	1371590	862	959	746	855.667	328	567	316	432	372	411	2.67484	2.73283	2.34237	1.01025	1.44193	1.0186	1.38754	1.26924	1.44789	2.58335	0.391061	0.558164	0.394294	0.537108	0.491317	0.560469	-1.35453	-0.841238	-1.34266	-0.896715	-1.02527	-0.835293	-1.17948	-0.919094	0.834867	1.1978	-0.260382	0.260382	-2.58148	-2.04287	50S ribosomal protein L33	WP_001265708.1	rpmG	NWMN_RS07040
NWMN_RS10780	2088630	180	215	188	194.333	137	327	192	111	58	123	0.464939	0.509995	0.491369	0.351243	0.692218	0.515169	0.296768	0.164726	0.360687	0.488768	0.718629	1.41625	1.05402	0.607176	0.337023	0.737953	-0.476681	0.502077	0.0758978	-0.719814	-1.56908	-0.4384	0.0337646	-0.909098	1.92234	0.5202	0.942862	-0.942862	-0.0124975	-2.02065	hypothetical protein	WP_000669789.1	hypothetical protein	NWMN_RS10780
NWMN_RS04550	892519	25	35	11	23.6667	1430	1470	1346	2118	1643	1864	0.00952134	0.0122414	0.00423913	0.540576	0.458825	0.53251	0.834938	0.688028	0.805946	0.00866728	62.3698	52.9376	61.4392	96.3322	79.3823	92.9872	5.96278	5.72622	5.94109	6.58995	6.31075	6.53896	5.87669	6.47988	0.658297	1.51907	-0.60319	0.60319	12.3597	14.3988	PG:teichoic acid D-alanyltransferase DltB	WP_000613541.1	dltB	NWMN_RS04550
NWMN_RS05185	1027639	369	407	254	343.333	7762	8974	6958	15398	12669	14825	0.143009	0.144855	0.0996084	2.98588	2.85032	2.80121	6.1769	5.3987	6.52279	0.129157	23.1182	22.0686	21.6883	47.8246	41.7994	50.5026	4.53095	4.46392	4.43885	5.57968	5.38541	5.65829	4.47791	5.54112	0.478564	2.08959	-1.06322	1.06322	9.39779	12.3128	teichoic acid D-Ala esterase FmtA	WP_000671243.1	fmtA	NWMN_RS05185
NWMN_RS04560	893984	18	10	35	21	544	450	630	858	724	838	0.0070829	0.00361362	0.0139358	0.212471	0.145118	0.257516	0.349459	0.313248	0.374356	0.00821079	25.8771	17.6741	31.3632	42.561	38.1508	45.5932	4.69361	4.14357	4.971	5.41146	5.25364	5.51075	4.60272	5.39195	0.578655	1.72815	-0.789226	0.789226	9.66208	11.9813	D-alanyl-lipoteichoic acid biosynthesis protein DltD	WP_000769411.1	dltD	NWMN_RS04560
NWMN_RS11905	2290485	44	49	54	49	671	682	484	444	412	455	0.0150138	0.0153546	0.0186448	0.22726	0.190719	0.171557	0.156816	0.154577	0.176259	0.0163377	13.9101	11.6735	10.5007	9.59842	9.46138	10.7885	3.79807	3.54517	3.39241	3.2628	3.24205	3.43142	3.57855	3.31209	1.20285	0.831357	0.266459	-0.266459	7.49343	7.35948	phosphoglucosamine mutase	WP_000521491.1	glmM	NWMN_RS11905
NWMN_RS03535	703638	25	30	34	29.6667	294	362	333	322	243	215	0.0232574	0.0256298	0.0320055	0.271475	0.275994	0.321803	0.31006	0.248563	0.227071	0.0269642	10.068	10.2356	11.9344	11.499	9.21827	8.42118	3.3317	3.35552	3.57706	3.52343	3.2045	3.07402	3.42143	3.26732	1.11274	0.898686	0.15411	-0.15411	7.16073	7.25999	hypothetical protein	WP_001164085.1	hypothetical protein	NWMN_RS03535
NWMN_RS08040	1594714	115	85	74	91.3333	483	511	350	557	535	440	0.037418	0.0253983	0.0243635	0.155989	0.136262	0.118298	0.187589	0.191402	0.162531	0.02906	5.36782	4.689	4.07081	6.45525	6.58646	5.59297	2.42434	2.22928	2.02532	2.69047	2.7195	2.48361	2.22631	2.6312	0.755295	1.32399	-0.404887	0.404887	4.63012	5.84644	dihydrolipoyl dehydrogenase	WP_001291535.1	lpdA	NWMN_RS08040
NWMN_RS11720	2246010	30	62	43	45	594	714	548	258	244	210	0.0161287	0.0306107	0.0233923	0.316977	0.314592	0.306044	0.143571	0.144238	0.128174	0.0233772	13.5592	13.4572	13.0915	6.14151	6.17001	5.48285	3.7612	3.75031	3.71056	2.61859	2.62527	2.45493	3.74069	2.56626	2.25703	0.44306	1.17443	-1.17443	7.83676	5.70214	fructose-bisphosphate aldolase	WP_001131841.1	fbaA	NWMN_RS11720
NWMN_RS08035	1593706	83	95	121	99.6667	415	470	328	536	408	505	0.0386851	0.0406623	0.0570659	0.191989	0.179529	0.158805	0.258583	0.209091	0.267214	0.0454711	4.22222	3.9482	3.49244	5.68676	4.59834	5.87656	2.078	1.98119	1.80423	2.50761	2.20111	2.55497	1.95448	2.42123	0.723591	1.382	-0.466754	0.466754	4.05453	5.37986	thiamine pyrophosphate-dependent dehydrogenase E1 component subunit alpha	WP_000568353.1	bfmBAA	NWMN_RS08035
NWMN_RS02995	595701	382	295	260	312.333	1080	1509	1140	1581	1323	1406	0.164145	0.11641	0.113048	0.460629	0.531404	0.508855	0.70318	0.625079	0.685886	0.131201	3.51086	4.0503	3.87844	5.35956	4.76428	5.22775	1.81182	2.01803	1.95548	2.42211	2.25226	2.38619	1.92844	2.35352	0.744799	1.34264	-0.425077	0.425077	3.9994	5.2294	branched-chain amino acid aminotransferase	WP_000076036.1	ilvE	NWMN_RS02995
NWMN_RS01965	395604	113	70	59	80.6667	651	736	742	398	347	349	0.044239	0.0251668	0.0233725	0.252971	0.236143	0.301756	0.16128	0.149371	0.155115	0.0309261	8.17985	7.63573	9.75732	5.21501	4.82994	5.01567	3.03207	2.93277	3.28648	2.38267	2.27201	2.32644	3.08378	2.32704	1.68966	0.591834	0.756736	-0.756736	6.44577	5.17055	acetyl-CoA C-acetyltransferase	WP_000199070.1	acetyl-CoA acyltransferase	NWMN_RS01965
NWMN_RS08030	1592723	103	127	99	109.667	652	551	406	503	362	418	0.0484463	0.0548568	0.0471177	0.304392	0.212396	0.198369	0.244885	0.187216	0.223204	0.0501403	6.07081	4.23603	3.95628	4.88399	3.73384	4.45159	2.60189	2.08271	1.98415	2.28806	1.90066	2.15432	2.22292	2.11435	1.07816	0.927507	0.10857	-0.10857	4.62294	4.69791	alpha-ketoacid dehydrogenase subunit beta	WP_001096642.1	bfmBAB	NWMN_RS08030
NWMN_RS14055	2687440	106	97	152	118.333	829	1231	1224	466	427	411	0.0383788	0.0322523	0.0556872	0.297922	0.365271	0.460354	0.174639	0.16999	0.168939	0.0421061	7.07551	8.67501	10.9332	4.1476	4.03719	4.01222	2.82283	3.11687	3.45064	2.05228	2.01335	2.0044	3.13011	2.02334	2.15363	0.464332	1.10677	-1.10677	6.54389	4.49569	hydroxymethylglutaryl-CoA reductase, degradative	WP_001180323.1	mvaA	NWMN_RS14055
NWMN_RS09000	1782338	23	30	29	27.3333	96	133	134	96	101	94	0.00884708	0.0105973	0.0112875	0.0366527	0.0419271	0.0535429	0.038222	0.0427174	0.041049	0.010244	3.57798	4.09286	5.22678	3.73118	4.17	4.00714	1.83915	2.03311	2.38592	1.89963	2.06005	2.00257	2.08606	1.98742	1.07077	0.933911	0.0986428	-0.0986428	4.33315	4.41586	acetate kinase	WP_000040069.1	ackA	NWMN_RS09000
NWMN_RS14060	2688971	112	115	134	120.333	1121	727	783	355	417	398	0.0444116	0.0418774	0.0537661	0.441211	0.236257	0.322526	0.145706	0.181813	0.179169	0.046685	9.45081	5.06065	6.90855	3.12104	3.89446	3.83783	3.24044	2.33932	2.78838	1.64203	1.96142	1.94029	2.78938	1.84791	1.92048	0.520703	0.941468	-0.941468	5.8224	4.10586	hydroxymethylglutaryl-CoA synthase	WP_000151982.1	mvaS	NWMN_RS14060
NWMN_RS02700	536541	71	60	66	65.6667	154	228	190	204	189	186	0.0609041	0.0472654	0.0572872	0.131121	0.160285	0.169304	0.181129	0.178263	0.181135	0.0551522	2.37743	2.90624	3.06975	3.28417	3.23219	3.28428	1.24941	1.53915	1.61812	1.71553	1.69251	1.71558	1.46889	1.70787	0.847345	1.18016	-0.238979	0.238979	3.02633	3.79467	hypoxanthine phosphoribosyltransferase	WP_000551283.1	hpt	NWMN_RS02700
NWMN_RS10275	2007770	368	449	299	372	618	757	513	1202	894	1025	0.905038	1.01407	0.744074	1.50859	1.52576	1.31057	3.0598	2.4175	2.86184	0.887728	1.69938	1.71872	1.47632	3.44678	2.72325	3.22378	0.765008	0.781338	0.562008	1.78525	1.44533	1.68875	0.702785	1.63978	0.522321	1.91453	-0.936992	0.936992	1.40412	3.64334	DUF1381 domain-containing protein	WP_000195823.1	hypothetical protein	NWMN_RS10275
NWMN_RS05750	1115916	4156	4082	3566	3934.67	7209	7749	6506	11174	9999	11451	1.50474	1.35726	1.30645	2.59074	2.29934	2.44695	4.1876	3.98064	4.70686	1.38948	1.86453	1.65482	1.76105	3.01378	2.86484	3.38749	0.898815	0.72667	0.816436	1.59157	1.51845	1.76022	0.813974	1.62341	0.570603	1.75253	-0.809441	0.809441	1.63956	3.60699	PBSX family phage terminase large subunit	WP_000169946.1	hypothetical protein	NWMN_RS05750
NWMN_RS05775	1120747	1325	1500	1194	1339.67	2688	3068	2258	3757	3477	3807	0.628975	0.653902	0.573519	1.26651	1.19356	1.11344	1.84599	1.81482	2.05165	0.618799	2.04673	1.92883	1.79936	2.98318	2.93281	3.31553	1.03332	0.947729	0.847481	1.57685	1.55228	1.72924	0.942843	1.61946	0.625632	1.59838	-0.676615	0.676615	1.91244	3.59819	phage major capsid protein	WP_000438504.1	major capsid protein	NWMN_RS05775
NWMN_RS10245	2004935	5796	5157	4729	5227.33	9462	10144	8455	14718	13687	14227	2.09853	1.71469	1.73253	3.40041	3.01	3.17998	5.51575	5.44885	5.84792	1.84858	1.83947	1.62827	1.72023	2.98377	2.94758	3.16346	0.879289	0.703343	0.782598	1.57714	1.55953	1.6615	0.78841	1.59939	0.569994	1.7544	-0.810981	0.810981	1.58543	3.5536	PBSX family phage terminase large subunit	WP_000169946.1	hypothetical protein	NWMN_RS10245
NWMN_RS05755	1117204	7651	8078	7131	7620	13677	14903	12752	20451	19139	20782	2.30455	2.23448	2.17343	4.08905	3.67886	3.98999	6.37607	6.33867	7.10653	2.23748	1.82752	1.64419	1.78325	2.84966	2.83295	3.17613	0.869886	0.717381	0.834507	1.51079	1.5023	1.66727	0.807258	1.56012	0.593425	1.68513	-0.752862	0.752862	1.62534	3.46634	phage portal protein	WP_000921879.1	phage portal protein	NWMN_RS05755
NWMN_RS10220	2000407	1448	1594	1361	1467.67	3091	3321	2656	4355	3561	3670	0.687363	0.69488	0.653735	1.4564	1.29199	1.3097	2.13981	1.85866	1.97782	0.67866	2.14599	1.90373	1.92983	3.153	2.73873	2.9143	1.10164	0.928831	0.948473	1.65673	1.4535	1.54315	0.992983	1.55113	0.679175	1.47237	-0.558144	0.558144	2.01861	3.44635	phage major capsid protein	WP_000438504.1	major capsid protein	NWMN_RS10220
NWMN_RS10240	2003389	7925	8502	7411	7946	14071	15449	13429	21152	18854	21105	2.38708	2.35176	2.25877	4.20684	3.81364	4.20182	6.59462	6.24428	7.21699	2.33254	1.80355	1.63498	1.80139	2.82723	2.67704	3.09405	0.850838	0.70927	0.849113	1.49939	1.42064	1.6295	0.803074	1.51651	0.609867	1.6397	-0.713434	0.713434	1.61648	3.36942	phage portal protein	WP_000921879.1	phage portal protein	NWMN_RS10240
NWMN_RS10255	2006826	808	842	753	801	1408	1729	1369	2157	1827	2174	0.88527	0.847189	0.834805	1.53119	1.5525	1.55809	2.44616	2.20097	2.70412	0.855755	1.78929	1.81418	1.82072	2.85848	2.57196	3.15992	0.839387	0.859321	0.86451	1.51525	1.36287	1.65989	0.854406	1.51267	0.633641	1.57818	-0.658263	0.658263	1.72518	3.36089	RinA family phage transcriptional activator	WP_000162700.1	rinA	NWMN_RS10255
NWMN_RS10250	2006199	2063	2067	1846	1992	3100	4274	3192	5366	4685	5113	2.16782	1.99466	1.96283	3.23332	3.6807	3.48427	5.8364	5.41308	6.09961	2.04177	1.58359	1.8027	1.7065	2.8585	2.65117	2.98742	0.663197	0.85016	0.771038	1.51526	1.40663	1.5789	0.761465	1.50026	0.599238	1.66878	-0.738798	0.738798	1.52838	3.33332	terminase small subunit	WP_001003272.1	terminase small subunit	NWMN_RS10250
NWMN_RS10260	2007272	388	417	334	379.667	644	875	569	863	918	1089	1.22873	1.21273	1.07028	2.02429	2.27093	1.87181	2.82882	3.19652	3.9152	1.17058	1.72931	1.94001	1.59905	2.4166	2.73072	3.34467	0.790195	0.956061	0.677211	1.27298	1.44928	1.74186	0.807822	1.48804	0.62407	1.60238	-0.680219	0.680219	1.62654	3.30617	hypothetical protein	WP_000990005.1	hypothetical protein	NWMN_RS10260
NWMN_RS05745	1115489	1617	1635	1304	1518.67	2077	2842	2147	4063	3583	3785	1.69916	1.57778	1.38652	2.16632	2.44748	2.34359	4.41917	4.13982	4.51536	1.55449	1.39359	1.57446	1.50763	2.84285	2.66314	2.90472	0.47881	0.65486	0.59228	1.50734	1.41313	1.5384	0.575317	1.48629	0.531826	1.88031	-0.910973	0.910973	1.13422	3.30227	terminase small subunit	WP_001003272.1	terminase small subunit	NWMN_RS05745
NWMN_RS10265	2007419	2256	2477	2112	2281.67	3833	4247	3417	5539	5317	5736	6.02934	6.0794	5.7115	10.1679	9.30217	9.48638	15.3226	15.6246	17.4037	5.94008	1.71175	1.566	1.59701	2.57953	2.63036	2.92988	0.775471	0.647085	0.675376	1.36711	1.39526	1.55084	0.699311	1.43774	0.599393	1.66835	-0.738426	0.738426	1.39677	3.19438	transcriptional activator RinB	WP_061684985.1	transcriptional regulator	NWMN_RS10265
NWMN_RS05740	1114880	1283	1355	1148	1262	1993	2096	1758	3214	2641	3041	1.40569	1.36335	1.27272	2.16738	1.88203	2.00082	3.64486	3.18158	3.78253	1.34725	1.60874	1.39694	1.48511	2.7054	2.36153	2.80759	0.685928	0.482269	0.57057	1.43584	1.23972	1.48933	0.579589	1.3883	0.570892	1.75164	-0.808709	0.808709	1.14326	3.08452	RinA family phage transcriptional activator	WP_000162700.1	transcriptional regulator	NWMN_RS05740
NWMN_RS05720	1114170	264	263	236	254.333	472	557	333	659	589	538	0.649266	0.593989	0.587296	1.15219	1.12265	0.850723	1.67755	1.59274	1.50212	0.610184	1.88827	1.83986	1.39421	2.74925	2.61026	2.46174	0.917062	0.879596	0.479446	1.45904	1.3842	1.29968	0.758701	1.38097	0.649648	1.53929	-0.62227	0.62227	1.52253	3.06824	DUF1381 domain-containing protein	WP_000195823.1	hypothetical protein	NWMN_RS05720
NWMN_RS05770	1120119	342	480	343	388.333	754	1025	671	890	888	910	0.257534	0.331935	0.261354	0.563563	0.632563	0.524875	0.693695	0.735245	0.77795	0.283608	1.98712	2.23042	1.85071	2.44597	2.59247	2.74305	0.990681	1.15731	0.888078	1.29041	1.37433	1.45578	1.01202	1.37351	0.778365	1.28474	-0.361482	0.361482	2.05892	3.05165	DUF4355 domain-containing protein	WP_000354307.1	phage capsid protein	NWMN_RS05770
NWMN_RS05810	1124075	530	601	465	532	1059	1458	1025	1219	1205	1259	0.671367	0.699137	0.596023	1.3315	1.51361	1.34875	1.5983	1.67835	1.81056	0.655509	2.03125	2.30905	2.05757	2.43826	2.56037	2.76206	1.02237	1.2073	1.04094	1.28585	1.35635	1.46575	1.0902	1.36932	0.824098	1.21345	-0.279112	0.279112	2.22447	3.04234	tail assembly chaperone	WP_001100161.1	hypothetical protein	NWMN_RS05810
NWMN_RS03715	736757	218	203	138	186.333	750	770	565	369	417	506	0.227525	0.194569	0.14574	0.776957	0.65862	0.612557	0.39863	0.478542	0.59955	0.189278	4.10485	3.47965	3.23628	2.10606	2.52825	3.16757	2.03733	1.79894	1.69434	1.07454	1.33814	1.66338	1.84354	1.35869	1.39944	0.714571	0.48485	-0.48485	3.81962	3.01872	HTH-type transcriptional regulator MgrA	WP_001283444.1	mgrA	NWMN_RS03715
NWMN_RS10270	2007595	992	932	1041	988.333	1910	2186	1375	2444	2167	2221	2.29329	1.97864	2.43514	4.38271	4.1416	3.30198	5.84815	5.50828	5.82905	2.23569	1.96034	1.8525	1.47694	2.61582	2.4638	2.60727	0.971105	0.88947	0.562613	1.38726	1.30088	1.38254	0.807729	1.3569	0.683415	1.46324	-0.549166	0.549166	1.62634	3.01474	hypothetical protein	WP_001125015.1	hypothetical protein	NWMN_RS10270
NWMN_RS06275	1214304	51	61	41	51	118	182	171	166	84	111	0.0180414	0.0198169	0.0146761	0.041433	0.0527647	0.062838	0.0607826	0.0326732	0.0445786	0.0175115	2.36605	3.01315	3.58839	3.47102	1.86581	2.54568	1.24248	1.59127	1.84334	1.79536	0.899806	1.34805	1.55903	1.34774	1.15772	0.863764	0.211291	-0.211291	3.21719	2.99439	NCS2 family nucleobase:cation symporter	WP_001178619.1	pyrP	NWMN_RS06275
NWMN_RS05395	1068597	49	72	52	57.6667	133	231	210	82	154	171	0.0161134	0.0217434	0.017303	0.0434116	0.0622551	0.0717358	0.027911	0.055683	0.0638395	0.0183866	2.36105	3.38589	3.90152	1.51801	3.02846	3.47207	1.23943	1.75954	1.96404	0.60218	1.59858	1.7958	1.65433	1.33219	1.25019	0.799878	0.322148	-0.322148	3.41899	2.95983	dihydrolipoyl dehydrogenase	WP_000260117.1	lpdA	NWMN_RS05395
NWMN_RS10225	2001395	275	345	249	289.667	594	635	521	651	668	606	0.207081	0.238578	0.189729	0.443974	0.39188	0.407541	0.507411	0.55309	0.518064	0.211796	2.09623	1.85027	1.92421	2.39575	2.61142	2.44605	1.0678	0.887736	0.944267	1.26048	1.38484	1.29045	0.966601	1.31192	0.787133	1.27043	-0.345321	0.345321	1.96274	2.9148	DUF4355 domain-containing protein	WP_000354303.1	phage capsid protein	NWMN_RS10225
NWMN_RS05805	1123431	740	809	729	759.333	1324	1604	1225	1884	1631	1523	0.588888	0.591225	0.587022	1.04581	1.04611	1.01266	1.55186	1.42714	1.37595	0.589045	1.77543	1.77594	1.71915	2.63453	2.4228	2.3359	0.828167	0.828582	0.781694	1.39755	1.27667	1.22398	0.812814	1.2994	0.713712	1.40112	-0.486585	0.486585	1.63711	2.88697	phage major tail protein, TP901-1 family	WP_000002578.1	tail protein	NWMN_RS05805
NWMN_RS01755	357446	373	372	356	367	444	363	363	846	778	798	0.576786	0.528265	0.557034	0.681477	0.460027	0.583092	1.35409	1.32281	1.40091	0.554028	1.23004	0.830332	1.05246	2.44407	2.38761	2.52859	0.298706	-0.26824	0.0737644	1.28929	1.25557	1.33833	0.0347433	1.2944	0.417644	2.39438	-1.25965	1.25965	-0.0104253	2.87586	DUF2951 domain-containing protein	WP_000466778.1	hypothetical protein	NWMN_RS01755
NWMN_RS05795	1122670	2027	2038	1878	1981	3625	3503	3204	4284	4430	4339	2.70085	2.49376	2.53203	4.79422	3.82524	4.43471	5.90836	6.49025	6.56355	2.57555	1.86144	1.48521	1.72185	2.29402	2.51995	2.54841	0.896417	0.57067	0.783959	1.19788	1.3334	1.3496	0.750349	1.29362	0.686211	1.45728	-0.543275	0.543275	1.50484	2.87414	HK97 gp10 family phage protein	WP_001017815.1	hypothetical protein	NWMN_RS05795
NWMN_RS05735	1114710	429	493	361	427.667	602	766	559	968	829	1005	1.35857	1.43375	1.1568	1.89227	1.98803	1.83891	3.173	2.88662	3.6132	1.31637	1.43749	1.51024	1.39695	2.41041	2.19286	2.74482	0.52355	0.594775	0.482284	1.26928	1.13281	1.45671	0.533536	1.28627	0.59348	1.68498	-0.75273	0.75273	1.04575	2.85779	hypothetical protein	WP_000990005.1	hypothetical protein	NWMN_RS05735
NWMN_RS10195	1998716	999	904	793	898.667	1482	1964	1586	2117	1887	1891	1.20599	1.00219	0.968673	1.77578	1.94308	1.98887	2.64526	2.50473	2.59162	1.05895	1.67692	1.83491	1.87815	2.498	2.36529	2.44735	0.745817	0.87571	0.909313	1.32078	1.24202	1.29122	0.843613	1.28467	0.736594	1.3576	-0.441058	0.441058	1.70232	2.85425	hypothetical protein	WP_000188649.1	hypothetical protein	NWMN_RS10195
NWMN_RS05815	1124470	775	804	714	764.333	1338	1512	1120	1786	1562	1651	1.04165	0.99238	0.971052	1.785	1.66549	1.56373	2.48468	2.30839	2.51923	1.00169	1.78198	1.66267	1.56109	2.48048	2.30449	2.51497	0.833481	0.733505	0.64255	1.31062	1.20445	1.33054	0.736512	1.28187	0.685221	1.45938	-0.545358	0.545358	1.47554	2.84802	hypothetical protein	WP_000105584.1	hypothetical protein	NWMN_RS05815
NWMN_RS05730	1114536	2328	2372	2061	2253.67	3335	3797	3153	4978	4626	5004	6.22177	5.82169	5.57358	8.84686	8.31654	8.75346	13.7707	13.594	15.1827	5.87235	1.50653	1.41622	1.49062	2.34501	2.31492	2.58546	0.591229	0.502046	0.575916	1.22959	1.21096	1.37042	0.556397	1.27033	0.609658	1.64026	-0.713928	0.713928	1.09415	2.82237	transcriptional activator RinB	WP_061684985.1	transcriptional regulator	NWMN_RS05730
NWMN_RS05580	1101519	86	87	86	86.3333	422	449	402	212	160	191	0.0553027	0.0513772	0.0559593	0.269354	0.236628	0.268534	0.141109	0.11313	0.139439	0.0542131	4.96843	4.36477	4.9533	2.60285	2.08677	2.57205	2.31279	2.12591	2.30839	1.38009	1.06127	1.36292	2.24903	1.26809	1.97374	0.506652	0.980934	-0.980934	4.67823	2.81741	XRE family transcriptional regulator	WP_000358224.1	XRE family transcriptional regulator	NWMN_RS05580
NWMN_RS10200	1999111	1077	1087	932	1032	2055	2167	1705	2344	2121	2211	1.43504	1.33009	1.25658	2.71783	2.36634	2.35992	3.23277	3.10741	3.34455	1.34057	2.02737	1.76518	1.76039	2.4115	2.31798	2.49488	1.01961	0.819815	0.815892	1.26993	1.21287	1.31897	0.885106	1.26726	0.767293	1.30328	-0.38215	0.38215	1.79018	2.81555	HK97 gp10 family phage protein	WP_001017815.1	hypothetical protein	NWMN_RS10200
NWMN_RS05780	1121743	683	629	574	628.667	1210	1397	1107	1375	1268	1390	1.10031	0.93057	0.935691	1.93483	1.84443	1.85254	2.29281	2.24608	2.54221	0.988858	1.95663	1.86521	1.87341	2.31864	2.27139	2.57086	0.968373	0.899341	0.90567	1.21328	1.18357	1.36225	0.924461	1.25303	0.796324	1.25577	-0.328573	0.328573	1.87351	2.78394	hypothetical protein	WP_001114085.1	hypothetical protein	NWMN_RS05780
NWMN_RS12885	2459267	1832	1940	1854	1875.33	983	1098	821	3825	4662	3586	0.672785	0.654269	0.688948	0.358317	0.330464	0.313198	1.45396	1.8825	1.49508	0.672001	0.533209	0.491762	0.466068	2.16363	2.80133	2.22481	-0.907227	-1.02397	-1.10139	1.11345	1.48611	1.15368	-1.01086	1.25108	0.208491	4.79637	-2.26194	2.26194	-2.22445	2.77961	CPBP family intramembrane metalloprotease SdpC	WP_000794443.1	sdpC	NWMN_RS12885
NWMN_RS05765	1119814	255	216	213	228	353	602	327	513	464	479	0.693534	0.539492	0.586183	0.95294	1.34182	0.923848	1.44416	1.38758	1.47899	0.606403	1.57146	2.21276	1.52349	2.38152	2.28821	2.43896	0.652107	1.14585	0.607378	1.25188	1.19422	1.28626	0.801777	1.24412	0.735938	1.35881	-0.442343	0.442343	1.61374	2.76413	hypothetical protein	WP_000072207.1	hypothetical protein	NWMN_RS05765
NWMN_RS08050	1597981	242	287	239	256	677	780	694	473	610	548	0.247545	0.269603	0.247379	0.687369	0.653889	0.737433	0.500806	0.686086	0.636387	0.254842	2.69724	2.56586	2.89369	1.96516	2.6922	2.49718	1.43148	1.35944	1.53291	0.97465	1.42879	1.3203	1.44128	1.24125	1.14872	0.870531	0.200032	-0.200032	2.96785	2.75775	transcriptional regulator ArgR	WP_001124985.1	argR	NWMN_RS08050
NWMN_RS05820	1124831	10638	11150	10425	10737.7	18446	20429	17044	23806	21195	23260	1.4199	1.36671	1.40799	2.44379	2.23469	2.36317	3.28894	3.11059	3.52461	1.3982	1.74781	1.59826	1.69015	2.35226	2.22471	2.52081	0.805546	0.6765	0.75715	1.23405	1.15361	1.33389	0.746399	1.24052	0.709996	1.40846	-0.494118	0.494118	1.49648	2.75613	hypothetical protein	WP_000141464.1	hypothetical protein	NWMN_RS05820
NWMN_RS07750	1543255	37	62	30	43	108	98	162	91	72	108	0.0146717	0.0225774	0.0120372	0.0425074	0.0318475	0.0667296	0.0373499	0.0313922	0.0486188	0.0164288	2.58738	1.93852	4.06175	2.27345	1.91081	2.95937	1.37149	0.954958	2.0221	1.18488	0.934182	1.56529	1.44952	1.22812	1.16586	0.857733	0.221399	-0.221399	2.9853	2.72858	chorismate synthase	WP_001269929.1	aroC	NWMN_RS07750
NWMN_RS05175	1025453	392	504	548	481.333	632	833	759	953	1000	1035	0.385625	0.455316	0.545488	0.617105	0.671576	0.775614	0.97038	1.08166	1.1559	0.462143	1.33531	1.45318	1.6783	2.09974	2.34052	2.50118	0.417175	0.539211	0.746999	1.07021	1.22683	1.32261	0.567795	1.20655	0.642267	1.55699	-0.638755	0.638755	1.11829	2.68065	osmotic stress response protein	WP_000088431.1	hypothetical protein	NWMN_RS05175
NWMN_RS05790	1122368	725	720	537	660.667	1166	1543	1055	1301	1368	1398	1.10996	1.01229	0.831898	1.77187	1.93601	1.67783	2.06166	2.30286	2.42985	0.984717	1.79937	1.96605	1.70387	2.09366	2.3386	2.46756	0.847489	0.975303	0.768813	1.06603	1.22564	1.30308	0.863868	1.19825	0.793124	1.26084	-0.334383	0.334383	1.74521	2.66221	hypothetical protein	WP_001268314.1	hypothetical protein	NWMN_RS05790
NWMN_RS04210	837181	103	190	84	125.667	1717	1975	1499	298	194	272	0.0313927	0.05318	0.0259058	0.519427	0.493321	0.474589	0.0940108	0.0650135	0.0941157	0.0368262	14.1048	13.3959	12.8873	2.55283	1.76542	2.55568	3.81812	3.74372	3.68788	1.3521	0.820009	1.35371	3.74991	1.17527	5.95721	0.167864	2.57464	-2.57464	7.85627	2.61114	2,3-bisphosphoglycerate-independent phosphoglycerate mutase	WP_001085505.1	gpmI	NWMN_RS04210
NWMN_RS05760	1118746	4833	4914	4518	4755	7505	8042	6643	9708	9436	9593	2.2458	2.09697	2.12435	3.46152	3.06259	3.20659	4.66932	4.82117	5.0607	2.15571	1.60575	1.42069	1.48749	2.16603	2.23647	2.34758	0.683247	0.506593	0.572878	1.11505	1.16122	1.23118	0.587572	1.16915	0.668233	1.49648	-0.581578	0.581578	1.16017	2.59754	minor capsid protein	WP_001133041.1	phage head morphogenesis protein	NWMN_RS05760
NWMN_RS05515	1093239	288	235	223	248.667	437	703	418	571	430	504	0.306817	0.22991	0.240391	0.462095	0.613781	0.462582	0.629641	0.503693	0.609565	0.259039	1.78388	2.36945	1.78576	2.43068	1.94447	2.35317	0.835018	1.24455	0.836536	1.28136	0.959374	1.23461	0.972036	1.15845	0.878789	1.13793	-0.186411	0.186411	1.97425	2.57375	YlbF family regulator	WP_000606480.1	regulator	NWMN_RS05515
NWMN_RS10235	2002387	6737	6945	6367	6683	10898	11151	9466	13731	13006	13236	3.13055	2.96367	2.99374	5.02647	4.24657	4.56925	6.60429	6.6452	6.98253	3.02932	1.65927	1.40182	1.50834	2.18012	2.19363	2.30498	0.730553	0.487306	0.592965	1.12441	1.13332	1.20476	0.603608	1.15416	0.682758	1.46465	-0.550554	0.550554	1.19412	2.56423	minor capsid protein	WP_001133041.1	phage head morphogenesis protein	NWMN_RS10235
NWMN_RS10210	1999757	1048	956	788	930.667	1498	1881	1438	2044	1639	1845	1.45949	1.22264	1.11043	2.07068	2.14684	2.08028	2.94639	2.50974	2.917	1.26419	1.63796	1.6982	1.64555	2.33066	1.98526	2.30742	0.711896	0.764002	0.718571	1.22074	0.989327	1.20628	0.73149	1.13878	0.754038	1.32619	-0.407291	0.407291	1.46491	2.53005	phage head-tail connector protein	WP_000208960.1	phage head-tail adapter protein	NWMN_RS10210
NWMN_RS10215	2000098	409	386	370	388.333	781	784	633	730	725	844	0.658898	0.571065	0.603146	1.24885	1.0351	1.05931	1.21727	1.28423	1.54362	0.611036	2.04381	1.69401	1.73363	1.99214	2.10173	2.52623	1.03126	0.760439	0.793796	0.994322	1.07158	1.33698	0.861833	1.13429	0.827906	1.20787	-0.272461	0.272461	1.7409	2.52008	hypothetical protein	WP_001114085.1	hypothetical protein	NWMN_RS10215
NWMN_RS01575	333312	1001	1108	885	998	1394	1676	1349	1926	1861	2093	1.82212	1.85219	1.63009	2.51865	2.50028	2.55082	3.62885	3.72478	4.32528	1.76814	1.42447	1.41408	1.44266	2.05236	2.10661	2.44624	0.510424	0.49986	0.528733	1.03729	1.07492	1.29057	0.513006	1.13426	0.650106	1.53821	-0.621253	0.621253	1.00227	2.52	DUF3310 domain-containing protein	WP_000022735.1	hypothetical protein	NWMN_RS01575
NWMN_RS10315	2010346	1501	1670	1445	1538.67	1954	2284	1921	3032	2873	3143	2.73227	2.79166	2.66156	3.53045	3.4073	3.63241	5.71271	5.75029	6.49516	2.7285	1.29392	1.24878	1.33129	2.09372	2.10749	2.38049	0.371745	0.320521	0.412821	1.06607	1.07553	1.25126	0.368363	1.13095	0.589438	1.69653	-0.762587	0.762587	0.696	2.51265	DUF3310 domain-containing protein	WP_000022735.1	hypothetical protein	NWMN_RS10315
NWMN_RS10180	1997315	873	924	774	857	1486	1746	1605	1716	1681	1621	1.17336	1.1405	1.05265	1.98244	1.92324	2.24088	2.38729	2.48426	2.47345	1.12217	1.76661	1.71386	1.99691	2.12739	2.2138	2.20417	0.820984	0.777247	0.997772	1.08908	1.14652	1.14023	0.865335	1.12528	0.83512	1.19743	-0.259945	0.259945	1.74832	2.50005	hypothetical protein	WP_000105584.1	hypothetical protein	NWMN_RS10180
NWMN_RS02145	426645	1798	2073	1761	1877.33	5442	6159	4699	3909	3396	3672	0.655612	0.694162	0.649745	1.9696	1.84051	1.77987	1.47534	1.36156	1.52007	0.666506	2.95512	2.76143	2.67045	2.21355	2.04283	2.28065	1.56322	1.46542	1.41708	1.14636	1.03057	1.18944	1.4819	1.12212	1.28323	0.779283	0.359781	-0.359781	3.05388	2.49304	purine permease	WP_000793009.1	pbuX	NWMN_RS02145
NWMN_RS02030	409240	45	57	25	42.3333	191	142	129	40	109	123	0.0859753	0.100009	0.0483312	0.362208	0.222342	0.256021	0.0791028	0.228981	0.266789	0.0781052	4.63743	2.84669	3.2779	1.01277	2.93169	3.41577	2.21333	1.50929	1.71277	0.0183086	1.55173	1.77221	1.8118	1.11408	1.62193	0.61655	0.697711	-0.697711	3.75241	2.47517	30S ribosomal protein S18	WP_000897044.1	rpsR	NWMN_RS02030
NWMN_RS05825	1128308	4262	4324	3889	4158.33	7266	7561	6600	8307	7967	7909	2.08085	1.93872	1.92128	3.52115	3.02536	3.34731	4.19799	4.27693	4.3838	1.98028	1.77811	1.52774	1.69032	2.11989	2.15976	2.21372	0.830341	0.6114	0.757294	1.08399	1.11087	1.14647	0.733012	1.11378	0.76803	1.30203	-0.380766	0.380766	1.46813	2.47449	phage tail family protein	WP_000350684.1	phage tail family protein	NWMN_RS05825
NWMN_RS05680	1111527	1018	1090	885	997.667	1395	1653	1416	1841	1906	2039	1.85307	1.8221	1.63009	2.52046	2.46597	2.67751	3.4687	3.81484	4.21369	1.76842	1.42526	1.39445	1.51407	1.96147	2.1572	2.38274	0.511226	0.479692	0.598431	0.971934	1.10916	1.25262	0.529783	1.11124	0.668289	1.49636	-0.581456	0.581456	1.0378	2.46885	DUF3310 domain-containing protein	WP_000022735.1	hypothetical protein	NWMN_RS05680
NWMN_RS08045	1596286	1294	1449	1210	1317.67	3055	4156	3007	2615	2481	2515	0.356337	0.366436	0.337161	0.835026	0.937935	0.86017	0.745363	0.751214	0.78626	0.353311	2.36343	2.6547	2.4346	2.10965	2.12621	2.2254	1.24088	1.40855	1.28368	1.077	1.08828	1.15407	1.31104	1.10645	1.15236	0.867788	0.204586	-0.204586	2.69207	2.45821	DNA repair protein RecN	WP_000942211.1	recN	NWMN_RS08045
NWMN_RS07840	1556532	97	151	129	125.667	119	217	122	248	209	270	0.0307182	0.0439142	0.0413371	0.0374053	0.056319	0.0401337	0.0812916	0.0727748	0.0970711	0.0386565	0.967635	1.45691	1.03821	2.10292	1.8826	2.51112	-0.0474654	0.542912	0.0541029	1.0724	0.912729	1.32833	0.183183	1.10449	0.528032	1.89382	-0.921303	0.921303	0.30389	2.45384	elastin-binding protein EbpS	WP_000069282.1	ebpS	NWMN_RS07840
NWMN_RS04050	801869	171	190	186	182.333	814	789	685	387	343	322	0.0749412	0.0764683	0.0824828	0.354088	0.283382	0.311846	0.175552	0.165283	0.160207	0.0779641	4.54168	3.63478	3.99986	2.2517	2.11999	2.05489	2.18323	1.86187	1.99995	1.17102	1.08406	1.03906	2.01502	1.09804	1.88815	0.52962	0.916971	-0.916971	4.18272	2.43953	undecaprenyl/decaprenyl-phosphate alpha-N-acetylglucosaminyl 1-phosphate transferase	WP_000258151.1	tagO	NWMN_RS04050
NWMN_RS05225	1036095	273	261	196	243.333	804	723	744	478	389	541	0.261874	0.229919	0.190244	0.765506	0.568381	0.741357	0.4746	0.410289	0.589154	0.227346	3.36715	2.50007	3.26093	2.08757	1.80469	2.59145	1.75153	1.32197	1.70528	1.06183	0.851754	1.37376	1.59293	1.09578	1.41142	0.708506	0.497147	-0.497147	3.28896	2.4345	5-(carboxyamino)imidazole ribonucleotide mutase	WP_000861572.1	purE	NWMN_RS05225
NWMN_RS05830	1129264	4836	5098	4679	4871	9010	9622	7757	9522	8861	9581	1.1762	1.13867	1.15153	2.17512	1.91792	1.95981	2.39714	2.36967	2.6455	1.15547	1.88246	1.65987	1.69612	2.07461	2.05084	2.28955	0.912618	0.731071	0.762238	1.05284	1.03621	1.19507	0.801976	1.09471	0.816356	1.22496	-0.29273	0.29273	1.61416	2.43211	SGNH/GDSL hydrolase family protein	WP_000156406.1	peptidase	NWMN_RS05830
NWMN_RS05785	1122039	834	838	718	796.667	1658	1513	1384	1541	1409	1605	1.16146	1.07173	1.01179	2.29185	1.72683	2.00216	2.22132	2.15755	2.53756	1.08166	2.11883	1.59646	1.85101	2.05362	1.99466	2.34598	1.08326	0.674876	0.888313	1.03817	0.996145	1.23019	0.882151	1.08817	0.866927	1.1535	-0.206018	0.206018	1.78393	2.41759	phage head-tail connector protein	WP_000208960.1	phage head-tail adapter protein	NWMN_RS05785
NWMN_RS10230	2002144	247	237	187	223.667	351	616	375	459	410	403	0.671776	0.591943	0.51463	0.94754	1.37303	1.05946	1.29214	1.22609	1.24433	0.592783	1.59846	2.31624	1.78726	2.17979	2.06836	2.09913	0.676683	1.21179	0.837751	1.12419	1.04849	1.06979	0.90874	1.08082	0.88756	1.12668	-0.172083	0.172083	1.84023	2.40126	hypothetical protein	WP_000072207.1	hypothetical protein	NWMN_RS10230
NWMN_RS08025	1591436	590	572	534	565.333	1133	1144	1097	999	1203	1024	0.214121	0.190637	0.196099	0.408131	0.340255	0.41356	0.375269	0.480047	0.4219	0.200286	2.03775	1.69885	2.06485	1.87367	2.39681	2.10649	1.02698	0.764559	1.04604	0.905868	1.26112	1.07484	0.945858	1.08061	0.910827	1.0979	-0.134751	0.134751	1.91882	2.40079	2-oxo acid dehydrogenase subunit E2	WP_000406843.1	bmfBB	NWMN_RS08025
NWMN_RS05800	1123029	895	820	619	778	1522	1379	1101	1577	1291	1511	1.08044	0.909066	0.756127	1.82371	1.36431	1.38067	1.97052	1.71362	2.07083	0.915211	1.99266	1.49071	1.50858	2.15307	1.87238	2.26268	0.994698	0.575996	0.593193	1.1064	0.904872	1.17803	0.721296	1.0631	0.789054	1.26734	-0.341804	0.341804	1.44332	2.36188	hypothetical protein	WP_000188650.1	hypothetical protein	NWMN_RS05800
NWMN_RS01760	357882	6075	5929	5505	5836.33	8643	9370	7638	11123	10435	11174	1.47988	1.32637	1.35695	2.08982	1.87065	1.93279	2.80461	2.79501	3.09023	1.38773	1.50592	1.34798	1.39277	2.021	2.01408	2.22682	0.590644	0.430804	0.477955	1.01507	1.01012	1.15498	0.499801	1.06006	0.678181	1.47453	-0.560258	0.560258	0.974315	2.35512	N-acetylglucosaminidase	WP_000524021.1	cell wall hydrolase	NWMN_RS01760
NWMN_RS05725	1114333	998	880	987	955	1535	1748	1317	1901	1785	1640	2.30716	1.86824	2.30882	3.52223	3.31176	3.1627	4.54882	4.53728	4.3042	2.16141	1.6296	1.53223	1.46326	2.10457	2.09923	1.99139	0.70452	0.61563	0.549185	1.07352	1.06986	0.993776	0.623112	1.04572	0.746075	1.34035	-0.422607	0.422607	1.23542	2.32326	hypothetical protein	WP_001125015.1	hypothetical protein	NWMN_RS05725
NWMN_RS07745	1542165	25	35	28	29.3333	29	29	74	48	58	53	0.0108636	0.0139671	0.0123117	0.0125082	0.0103277	0.0334035	0.0215897	0.0277124	0.0261465	0.0123808	1.01029	0.83417	2.698	1.7438	2.23833	2.11185	0.01477	-0.261586	1.43189	0.802235	1.16242	1.07851	0.395025	1.01439	0.650958	1.5362	-0.619364	0.619364	0.752456	2.25364	3-dehydroquinate synthase	WP_000776323.1	aroB	NWMN_RS07745
NWMN_RS05235	1037692	342	244	281	289	671	1262	831	589	466	521	0.224611	0.147163	0.18674	0.437411	0.679258	0.566931	0.400396	0.336512	0.388458	0.186171	2.34951	3.64857	3.04522	2.15069	1.80754	2.08657	1.23236	1.86733	1.60655	1.1048	0.854031	1.06113	1.56875	1.00665	1.47641	0.677319	0.562092	-0.562092	3.23776	2.23645	phosphoribosylaminoimidazolesuccinocarboxamide synthase	WP_000174053.1	purC	NWMN_RS05235
NWMN_RS10205	1999458	1248	1196	947	1130.33	1953	2748	1807	2079	2007	2000	1.91066	1.68153	1.46705	2.9678	3.44793	2.87378	3.29454	3.37853	3.47618	1.68642	1.75983	2.04453	1.70407	1.95357	2.00338	2.06128	0.815434	1.03177	0.768988	0.966116	1.00244	1.04354	0.872063	1.00403	0.912586	1.09579	-0.131968	0.131968	1.76256	2.23062	hypothetical protein	WP_001268314.1	hypothetical protein	NWMN_RS10205
NWMN_RS07905	1570264	41	62	44	49	83	97	47	74	73	123	0.026147	0.0363107	0.0283934	0.0525387	0.0506969	0.0311359	0.0488473	0.0511885	0.0890525	0.0302837	1.73489	1.67407	1.02814	1.61299	1.6903	2.94061	0.79484	0.743357	0.0400382	0.689738	0.757278	1.55611	0.526078	1.00104	0.719484	1.38988	-0.474965	0.474965	1.02996	2.22398	two-component system response regulator SrrA	WP_000064078.1	srrA	NWMN_RS07905
NWMN_RS10170	1992871	5719	5787	5217	5574.33	9141	9930	7902	10407	9854	9719	2.7922	2.59468	2.57735	4.42979	3.97326	4.00764	5.25923	5.28993	5.38704	2.65474	1.66863	1.49666	1.50961	1.98107	1.99263	2.02921	0.738666	0.581751	0.59418	0.98628	0.994676	1.02092	0.638199	1.00063	0.777855	1.28559	-0.362426	0.362426	1.26737	2.22305	phage tail family protein	WP_000350680.1	phage tail family protein	NWMN_RS10170
NWMN_RS08620	1700948	45	50	21	38.6667	30	45	94	137	53	43	0.00950481	0.0096985	0.00448824	0.00628948	0.00778959	0.0206245	0.0299517	0.0123089	0.010311	0.00789719	0.796421	0.986376	2.61163	3.79271	1.55864	1.30566	-0.328397	-0.0197905	1.38495	1.92323	0.640286	0.384776	0.345588	0.982764	0.64297	1.55528	-0.637176	0.637176	0.647774	2.18336	bifunctional (p)ppGpp synthetase/guanosine-3',5'-bis(diphosphate) 3'-pyrophosphohydrolase	WP_001058583.1	relA	NWMN_RS08620
NWMN_RS01570	332953	923	895	754	857.333	1309	1607	1163	1539	1485	1478	1.18873	1.05854	0.982606	1.67334	1.69617	1.55592	2.05159	2.1029	2.16102	1.07663	1.55424	1.57545	1.44518	1.90557	1.95323	2.00721	0.636213	0.655762	0.531248	0.930225	0.965864	1.00519	0.607741	0.967094	0.779514	1.28285	-0.359353	0.359353	1.20287	2.14854	hypothetical protein	WP_000117792.1	hypothetical protein	NWMN_RS01570
NWMN_RS10280	2007994	3109	3058	2816	2994.33	3954	4401	4122	5542	4923	5107	2.68184	2.42244	2.45794	3.38541	3.11125	3.69356	4.94822	4.66931	5.00127	2.52074	1.34302	1.23426	1.46527	1.963	1.85236	1.98405	0.425485	0.303647	0.551165	0.973062	0.889362	0.988447	0.426766	0.95029	0.69567	1.43746	-0.523525	0.523525	0.819665	2.1112	dUTP diphosphatase	WP_000185669.1	hypothetical protein	NWMN_RS10280
NWMN_RS10685	2072729	464	675	463	534	1256	1392	1181	841	821	1103	0.20869	0.278799	0.210713	0.560707	0.513091	0.551771	0.391516	0.406011	0.563198	0.232734	2.40922	2.20462	2.37082	1.68225	1.74453	2.41992	1.26857	1.14053	1.24539	0.750391	0.802837	1.27496	1.21816	0.94273	1.21036	0.826203	0.275432	-0.275432	2.49541	2.0944	lactonase family protein	WP_000181322.1	hypothetical protein	NWMN_RS10685
NWMN_RS10175	1993831	7260	7442	6839	7180.33	12337	14251	11877	12730	11597	12613	0.968188	0.911415	0.922872	1.63303	1.55754	1.64534	1.7572	1.70051	1.9096	0.934158	1.74813	1.66732	1.7613	1.88105	1.82037	2.0442	0.805816	0.737531	0.816644	0.911541	0.864229	1.03153	0.786664	0.935768	0.90181	1.10888	-0.149104	0.149104	1.58173	2.07893	hypothetical protein	WP_000141456.1	hypothetical protein	NWMN_RS10175
NWMN_RS10385	2017317	52	22	52	42	22	35	41	109	69	51	0.10879	0.0422679	0.110081	0.0456846	0.06001	0.0891032	0.236038	0.158725	0.121131	0.0870463	0.524831	0.689403	1.02363	2.71163	1.82345	1.39157	-0.930075	-0.53658	0.033694	1.43916	0.866671	0.476718	-0.477654	0.927517	0.377574	2.64849	-1.40517	1.40517	-1.0954	2.06059	hypothetical protein	WP_000594789.1	hypothetical protein	NWMN_RS10385
NWMN_RS05700	1112633	3108	3091	2829	3009.33	4252	4858	4035	5210	4963	5127	3.20045	2.92303	2.94774	4.34597	4.09977	4.31617	5.55314	5.61934	5.99371	3.02374	1.43728	1.35586	1.42743	1.83651	1.85841	1.98222	0.523343	0.439208	0.513419	0.876968	0.894066	0.987115	0.49199	0.919383	0.743604	1.3448	-0.427394	0.427394	0.957775	2.04252	YopX family protein	WP_000982708.1	yopX	NWMN_RS05700
NWMN_RS05665	1110575	1685	1715	1661	1687	2432	2779	2387	2953	2795	2811	1.91418	1.78916	1.90932	2.74226	2.58727	2.81682	3.47229	3.4912	3.62531	1.87089	1.46575	1.38291	1.50561	1.85596	1.86607	1.93775	0.551644	0.46771	0.590348	0.892166	0.900002	0.954383	0.536567	0.915517	0.768997	1.30039	-0.378949	0.378949	1.05217	2.03393	RusA family crossover junction endodeoxyribonuclease	WP_000401950.1	rusA	NWMN_RS05665

## Sheet: Table S10
Table S8: Comparison of RNA-seq dataset with the Tn-seq dataset showing genes that were shared hits upon WTCP treatment
Name	old_locus_tag	product	COG	Tnseq	RNA seq
NWMN_RS01935	0	transcriptional regulator	K	-2.68781	-1.18592
NWMN_RS13600	NWMN_2359	MFS transporter	EGP	-2.29888	7.65432
NWMN_RS06710	NWMN_1191	helix-turn-helix domain-containing protein	S	-2.11399	1.19274
NWMN_RS11640	NWMN_2013	ATP synthase subunit A	C	-1.83445	-1.92594
NWMN_RS13630	NWMN_2365	staphylopine biosynthesis dehydrogenase	S	-1.7763	10.3454
NWMN_RS13620	NWMN_2363	ABC transporter permease	P	-1.64146	8.19756
NWMN_RS13605	NWMN_2360	ABC transporter ATP-binding protein	EP	-1.57461	8.85635
NWMN_RS13615	NWMN_2362	ABC transporter permease	P	-1.55061	8.9948
NWMN_RS13610	NWMN_2361	ABC transporter ATP-binding protein	EP	-1.52475	9.23553
NWMN_RS13625	NWMN_2364	staphylopine-dependent metal ABC transporter substrate-binding protein CntA	E	-1.52445	7.78195
NWMN_RS13640	NWMN_2367	histidine racemase CntK	E	-1.4356	9.44047
NWMN_RS13320	NWMN_2315	2,3-bisphosphoglycerate-dependent phosphoglycerate mutase	G	-1.43032	-1.02712
NWMN_RS13635	NWMN_2366	staphylopine biosynthesis enzyme CntL	S	-1.39634	9.39762
NWMN_RS10060	NWMN_1759	DUF402 domain-containing protein	J	-1.27592	1.09625
NWMN_RS09790	NWMN_1737	YlbF/YmcA family competence regulator	S	-1.24873	-1.74817
NWMN_RS14920	NWMN_2605	cold-shock protein	K	-1.164	2.13718
NWMN_RS02105	NWMN_0372	alkyl hydroperoxide reductase subunit C	O	-1.05015	1.19204
NWMN_RS07045	NWMN_1248	30S ribosomal protein S14	J	-1.03561	3.59138
NWMN_RS04610	NWMN_0815	pyridine nucleotide-disulfide oxidoreductase	P	-1.02491	6.57782
NWMN_RS03430	NWMN_0602	metal ABC transporter permease	P	-1.01385	2.23888
NWMN_RS11630	NWMN_2011	ATP synthase subunit B	C	-1.00363	-1.53361
NWMN_RS06200	NWMN_1094	cell division protein DivIB	D	-0.986127	-1.49346
NWMN_RS06245	NWMN_1103	isoleucine--tRNA ligase	J	-0.973124	1.01862
NWMN_RS04175	NWMN_0736	ATP-dependent Clp protease proteolytic subunit	OU	-0.968802	-1.4952
NWMN_RS03425	NWMN_0601	metal ABC transporter substrate-binding protein	P	-0.952764	1.92694
NWMN_RS03435	NWMN_0603	metal ABC transporter ATP-binding protein	P	-0.91969	3.01136
NWMN_RS05475	NWMN_0977	DUF1507 family protein	S	-0.90675	1.64372
NWMN_RS02395	NWMN_0423	sodium-dependent transporter	S	1.00332	3.41483
NWMN_RS06740	NWMN_1197	TIGR00282 family metallophosphoesterase	S	1.0165	2.40522
NWMN_RS11645	NWMN_2014	ATP synthase	S	1.08894	-1.79672
NWMN_RS03015	NWMN_0520	tRNA-specific adenosine deaminase	FJ	1.09251	2.03851
NWMN_RS02140	NWMN_0378	xanthine phosphoribosyltransferase	F	1.09494	2.97846
NWMN_RS06290	NWMN_1113	carbamoyl-phosphate synthase small chain	F	1.10694	-5.8487
NWMN_RS05270	NWMN_0941	bifunctional phosphoribosylaminoimidazolecarboxamide formyltransferase/inosine monophosphate cyclohydrolase	F	1.10714	-5.63286
NWMN_RS06515	NWMN_1155	succinyl-CoA ligase subunit beta	F	1.19131	-1.89344
NWMN_RS05275	NWMN_0942	phosphoribosylamine--glycine ligase	F	1.19713	-5.50086
NWMN_RS05550	NWMN_0990	DUF177 domain-containing protein	S	1.20474	-1.50565
NWMN_RS05265	NWMN_0940	phosphoribosylglycinamide formyltransferase	F	1.2085	-5.80451
NWMN_RS05240	0	phosphoribosylformylglycinamidine synthase subunit PurS	F	1.24137	-5.18492
NWMN_RS04605	NWMN_0814	PaaI family thioesterase	Q	1.2673	2.64301
NWMN_RS04565	NWMN_0807	NifU family protein	O	1.33605	1.41049
NWMN_RS03065	NWMN_0531	DUF1806 family protein	S	1.35378	1.42235
NWMN_RS12280	NWMN_2123	energy-coupling factor transporter ATPase	P	1.42236	1.14353
NWMN_RS05230	NWMN_0934	5-(carboxyamino)imidazole ribonucleotide synthase	F	1.4351	-4.72058
NWMN_RS05250	NWMN_0937	phosphoribosylformylglycinamidine synthase subunit PurL	F	1.44503	-6.05178
NWMN_RS10605	NWMN_1846	adenylosuccinate lyase	F	1.44764	-1.51684
NWMN_RS05245	NWMN_0936	phosphoribosylformylglycinamidine synthase subunit PurQ	F	1.45215	-5.75914
NWMN_RS02145	NWMN_0379	purine permease	F	1.4819	2.46468
NWMN_RS05260	NWMN_0939	phosphoribosylformylglycinamidine cyclo-ligase	F	1.52203	-5.87578
NWMN_RS06275	NWMN_1110	uracil permease	F	1.55903	-6.17301
NWMN_RS05255	NWMN_0938	amidophosphoribosyltransferase	F	1.56136	-5.99013
NWMN_RS05235	NWMN_0935	phosphoribosylaminoimidazolesuccinocarboxamide synthase	F	1.56875	-4.82723
NWMN_RS05225	NWMN_0933	5-(carboxyamino)imidazole ribonucleotide mutase	#N/A	1.59293	-4.55024
NWMN_RS05395	NWMN_0962	dihydrolipoyl dehydrogenase	C	1.65433	-1.51593
NWMN_RS03715	NWMN_0655	MarR family transcriptional regulator	K	1.84354	1.01723
NWMN_RS02995	NWMN_0516	branched chain amino acid aminotransferase	E	1.92844	-1.12029
NWMN_RS14060	NWMN_2446	hydroxymethylglutaryl-CoA synthase	I	2.78938	-2.25574
NWMN_RS01965	NWMN_0346	acetyl-CoA acyltransferase	I	3.08378	-3.0815
NWMN_RS14055	NWMN_2445	hydroxymethylglutaryl-CoA reductase, degradative	C	3.13011	-1.33554
NWMN_RS11720	NWMN_2029	fructose-bisphosphate aldolase	G	3.74069	-2.52106
NWMN_RS04210	NWMN_0744	2,3-bisphosphoglycerate-independent phosphoglycerate mutase	G	3.74991	-3.27733

[truncated: 1 more sheets: Table S11]
